# Supplementary material for: Helitwistacenes—Combining Lateral and Longitudinal Helicity Results in Solvent‐Induced Inversion of Circularly Polarized Light
Source: Angew Chem Int Ed Engl. 2024 Jan 29;63(11):e202319318. doi: 10.1002/anie.202319318 (PMC11497310; doi:10.1002/anie.202319318)
Supplement: Supplementary file 2 — Supporting Information [file ANIE-63-e202319318-s002.cif]

data_origi87
_audit_creation_date               2022-08-18
_audit_creation_method
;
Olex2 1.5
(compiled 2021.12.09 svn.r5202d8cf for OlexSys, GUI svn.r6439)
;
_shelx_SHELXL_version_number       '2018/3'
_audit_contact_author_address      ?
_audit_contact_author_email        ?
_audit_contact_author_name         ''
_audit_contact_author_phone        ?
_publ_contact_author_id_orcid      ?
_publ_section_references
;
Dolomanov, O.V., Bourhis, L.J., Gildea, R.J, Howard, J.A.K. & Puschmann, H.
 (2009), J. Appl. Cryst. 42, 339-341.

Sheldrick, G.M. (2015). Acta Cryst. A71, 3-8.

Sheldrick, G.M. (2015). Acta Cryst. C71, 3-8.
;
_chemical_name_common              ?
_chemical_name_systematic          ?
_chemical_formula_moiety           'C98 H68 O2'
_chemical_formula_sum              'C98 H68 O2'
_chemical_formula_weight           1277.52
_chemical_absolute_configuration   unk
_chemical_melting_point            ?
_chemical_oxdiff_formula           'C98 H60 O2'
loop_
  _atom_type_symbol
  _atom_type_description
  _atom_type_scat_dispersion_real
  _atom_type_scat_dispersion_imag
  _atom_type_scat_source
 'C' 'C' 0.0033 0.0016 'International Tables Vol C Tables 4.2.6.8 and 6.1.1.4'
 'H' 'H' 0.0000 0.0000 'International Tables Vol C Tables 4.2.6.8 and 6.1.1.4'
 'O' 'O' 0.0106 0.0060 'International Tables Vol C Tables 4.2.6.8 and 6.1.1.4'

_shelx_space_group_comment
;
The symmetry employed for this shelxl refinement is uniquely defined
by the following loop, which should always be used as a source of
symmetry information in preference to the above space-group names.
They are only intended as comments.
;
_space_group_crystal_system        'orthorhombic'
_space_group_IT_number             18
_space_group_name_H-M_alt          'P 21 21 2'
_space_group_name_Hall             'P 2 2ab'
loop_
  _space_group_symop_operation_xyz
 'x, y, z'
 '-x, -y, z'
 '-x+1/2, y+1/2, -z'
 'x+1/2, -y+1/2, -z'

_cell_length_a                     27.3509(10)
_cell_length_b                     16.3358(6)
_cell_length_c                     7.8161(2)
_cell_angle_alpha                  90
_cell_angle_beta                   90
_cell_angle_gamma                  90
_cell_volume                       3492.2(2)
_cell_formula_units_Z              2
_cell_measurement_reflns_used      8481
_cell_measurement_temperature      100.00(11)
_cell_measurement_theta_max        29.6340
_cell_measurement_theta_min        2.6060
_shelx_estimated_absorpt_T_max     0.993
_shelx_estimated_absorpt_T_min     0.959
_exptl_absorpt_coefficient_mu      0.071
_exptl_absorpt_correction_T_max    1.00000
_exptl_absorpt_correction_T_min    0.11471
_exptl_absorpt_correction_type     multi-scan
_exptl_absorpt_process_details
;
CrysAlisPro 1.171.42.64a (Rigaku Oxford Diffraction, 2022)
Empirical absorption correction using spherical harmonics,
implemented in SCALE3 ABSPACK scaling algorithm.
;
_exptl_absorpt_special_details     ?
_exptl_crystal_colour              yellow
_exptl_crystal_colour_primary      yellow
_exptl_crystal_density_diffrn      1.215
_exptl_crystal_density_meas        ?
_exptl_crystal_density_method      ?
_exptl_crystal_description         needle
_exptl_crystal_F_000               1344
_exptl_crystal_size_max            0.6
_exptl_crystal_size_mid            0.1
_exptl_crystal_size_min            0.1
_exptl_transmission_factor_max     ?
_exptl_transmission_factor_min     ?
_diffrn_reflns_av_R_equivalents    0.0323
_diffrn_reflns_av_unetI/netI       0.0461
_diffrn_reflns_Laue_measured_fraction_full  0.999
_diffrn_reflns_Laue_measured_fraction_max  0.989
_diffrn_reflns_limit_h_max         36
_diffrn_reflns_limit_h_min         -37
_diffrn_reflns_limit_k_max         17
_diffrn_reflns_limit_k_min         -21
_diffrn_reflns_limit_l_max         10
_diffrn_reflns_limit_l_min         -9
_diffrn_reflns_number              23641
_diffrn_reflns_point_group_measured_fraction_full  0.981
_diffrn_reflns_point_group_measured_fraction_max  0.950
_diffrn_reflns_theta_full          25.242
_diffrn_reflns_theta_max           28.978
_diffrn_reflns_theta_min           2.558
_diffrn_ambient_environment        N~2~
_diffrn_ambient_temperature        100.00(11)
_diffrn_detector                   'Hybrid Pixel Array Detector'
_diffrn_detector_area_resol_mean   10.0000
_diffrn_detector_type              HyPix
_diffrn_measured_fraction_theta_full  0.999
_diffrn_measured_fraction_theta_max  0.989
_diffrn_measurement_details
;
List of Runs (angles in degrees, time in seconds):

  # Type    Start    End  Width  t~exp~   \w     \q     \k     \f   Frames
--------------------------------------------------------------------------
  1  \w    -73.00   2.00   0.50  200.00    --   -9.62 -22.00 150.00  150
  2  \w    -44.00 -19.00   0.50  200.00    --   -9.62 103.00 119.00   50
  3  \w    -22.00   4.00   0.50  200.00    --    8.37 -99.00-180.00   52
  4  \w    -23.00  23.00   0.50  200.00    --   -9.62 -99.00-150.00   92
  5  \w     -4.00  23.00   0.50  200.00    --   -9.62 -99.00  90.00   54
;
_diffrn_measurement_device         'four-circle diffractometer'
_diffrn_measurement_device_type   
 'XtaLAB Synergy, Single source at offset/far, HyPix'
_diffrn_measurement_method         '\w scans'
_diffrn_orient_matrix_type        
 'CrysAlisPro convention (1999,Acta A55,543-557)'
_diffrn_orient_matrix_UB_11        0.0238493000
_diffrn_orient_matrix_UB_12        -0.0153511000
_diffrn_orient_matrix_UB_13        -0.0155080000
_diffrn_orient_matrix_UB_21        -0.0100065000
_diffrn_orient_matrix_UB_22        -0.0387780000
_diffrn_orient_matrix_UB_23        -0.0209867000
_diffrn_orient_matrix_UB_31        -0.0018412000
_diffrn_orient_matrix_UB_32        0.0120656000
_diffrn_orient_matrix_UB_33        -0.0869377000
_diffrn_radiation_monochromator    mirror
_diffrn_radiation_probe            x-ray
_diffrn_radiation_type             'Mo K\a'
_diffrn_radiation_wavelength       0.71073
_diffrn_source                     'micro-focus sealed X-ray tube'
_diffrn_source_type                'PhotonJet (Mo) X-ray Source'
_reflns_Friedel_coverage           0.716
_reflns_Friedel_fraction_full      0.959
_reflns_Friedel_fraction_max       0.901
_reflns_number_gt                  6593
_reflns_number_total               8818
_reflns_special_details
;
 Reflections were merged by SHELXL according to the crystal
 class for the calculation of statistics and refinement.
 
 _reflns_Friedel_fraction is defined as the number of unique
 Friedel pairs measured divided by the number that would be
 possible theoretically, ignoring centric projections and
 systematic absences.
;
_reflns_threshold_expression       'I > 2\s(I)'
_computing_cell_refinement         'CrysAlisPro 1.171.42.64a (Rigaku OD, 2022)'
_computing_data_collection         'CrysAlisPro 1.171.42.64a (Rigaku OD, 2022)'
_computing_data_reduction          'CrysAlisPro 1.171.42.64a (Rigaku OD, 2022)'
_computing_molecular_graphics      'Olex2 1.5 (Dolomanov et al., 2009)'
_computing_publication_material    'Olex2 1.5 (Dolomanov et al., 2009)'
_computing_structure_refinement    'SHELXL 2018/3 (Sheldrick, 2015)'
_computing_structure_solution      'SHELXT 2014/4 (Sheldrick, 2014)'
_refine_diff_density_max           0.412
_refine_diff_density_min           -0.229
_refine_diff_density_rms           0.059
_refine_ls_abs_structure_details
;
 Flack x determined using 2127 quotients [(I+)-(I-)]/[(I+)+(I-)]
 (Parsons, Flack and Wagner, Acta Cryst. B69 (2013) 249-259).
;
_refine_ls_abs_structure_Flack     0.1(8)
_refine_ls_extinction_coef         .
_refine_ls_extinction_method       none
_refine_ls_goodness_of_fit_ref     1.036
_refine_ls_hydrogen_treatment      constr
_refine_ls_matrix_type             full
_refine_ls_number_parameters       454
_refine_ls_number_reflns           8818
_refine_ls_number_restraints       0
_refine_ls_R_factor_all            0.0971
_refine_ls_R_factor_gt             0.0734
_refine_ls_restrained_S_all        1.036
_refine_ls_shift/su_max            0.000
_refine_ls_shift/su_mean           0.000
_refine_ls_structure_factor_coef   Fsqd
_refine_ls_weighting_details      
 'w=1/[\s^2^(Fo^2^)+(0.1084P)^2^+0.9868P] where P=(Fo^2^+2Fc^2^)/3'
_refine_ls_weighting_scheme        calc
_refine_ls_wR_factor_gt            0.1837
_refine_ls_wR_factor_ref           0.1955
_refine_special_details            ?
_olex2_refinement_description
;
1. Fixed Uiso
 At 1.2 times of:
  All C(H) groups, All C(H,H) groups
 At 1.5 times of:
  All C(H,H,H) groups
2.a Secondary CH2 refined with riding coordinates:
 C48(H48A,H48B), C49(H49A,H49B)
2.b Aromatic/amide H refined with riding coordinates:
 C3(H3), C4(H4), C17(H17), C18(H18), C21(H21), C22(H22), C23(H23), C26(H26),
 C27(H27), C30(H30), C31(H31), C34(H34), C35(H35), C38(H38), C39(H39), C40(H40),
  C41(H41), C44(H44), C45(H45), C46(H46), C47(H47)
2.c Idealised Me refined as rotating group:
 C11(H11A,H11B,H11C), C12(H12A,H12B,H12C), C13(H13A,H13B,H13C)
;
_atom_sites_solution_hydrogens     geom
_atom_sites_solution_primary       dual
_atom_sites_solution_secondary     ?
loop_
  _atom_site_label
  _atom_site_type_symbol
  _atom_site_fract_x
  _atom_site_fract_y
  _atom_site_fract_z
  _atom_site_U_iso_or_equiv
  _atom_site_adp_type
  _atom_site_occupancy
  _atom_site_site_symmetry_order
  _atom_site_calc_flag
  _atom_site_refinement_flags_posn
  _atom_site_refinement_flags_adp
  _atom_site_refinement_flags_occupancy
  _atom_site_disorder_assembly
  _atom_site_disorder_group
 O1 O 0.43904(12) 0.4180(2) 1.0143(3) 0.0550(8) Uani 1 1 d . . . . .
 C1 C 0.51371(11) 0.58341(19) 0.6512(4) 0.0241(6) Uani 1 1 d . . . . .
 C2 C 0.46434(11) 0.56143(18) 0.6449(4) 0.0248(6) Uani 1 1 d . . . . .
 C3 C 0.42683(12) 0.6210(2) 0.6181(4) 0.0324(7) Uani 1 1 d . . . . .
 H3 H 0.435571 0.675695 0.590658 0.039 Uiso 1 1 calc R U . . .
 C4 C 0.37890(13) 0.6004(2) 0.6313(5) 0.0375(8) Uani 1 1 d . . . . .
 H4 H 0.354524 0.639840 0.604783 0.045 Uiso 1 1 calc R U . . .
 C5 C 0.36478(12) 0.5211(2) 0.6841(4) 0.0337(7) Uani 1 1 d . . . . .
 C6 C 0.39935(12) 0.46027(19) 0.7063(4) 0.0294(7) Uani 1 1 d . . . . .
 C7 C 0.44996(11) 0.47759(18) 0.6679(3) 0.0236(6) Uani 1 1 d . . . . .
 C8 C 0.52596(11) 0.66886(19) 0.6276(4) 0.0276(6) Uani 1 1 d . . . . .
 C9 C 0.53140(12) 0.7397(2) 0.6000(4) 0.0322(7) Uani 1 1 d . . . . .
 C10 C 0.53708(15) 0.8284(2) 0.5647(5) 0.0399(8) Uani 1 1 d . . . . .
 C11 C 0.55882(18) 0.8711(3) 0.7219(6) 0.0574(11) Uani 1 1 d . . . . .
 H11A H 0.537252 0.862711 0.820459 0.086 Uiso 1 1 calc R U . . .
 H11B H 0.561981 0.929821 0.698966 0.086 Uiso 1 1 calc R U . . .
 H11C H 0.591118 0.847991 0.746670 0.086 Uiso 1 1 calc R U . . .
 C12 C 0.48544(17) 0.8644(3) 0.5304(7) 0.0567(11) Uani 1 1 d . . . . .
 H12A H 0.471434 0.838579 0.428354 0.085 Uiso 1 1 calc R U . . .
 H12B H 0.488010 0.923569 0.512051 0.085 Uiso 1 1 calc R U . . .
 H12C H 0.464289 0.853689 0.629101 0.085 Uiso 1 1 calc R U . . .
 C13 C 0.5699(2) 0.8401(3) 0.4126(8) 0.0812(19) Uani 1 1 d . . . . .
 H13A H 0.601915 0.815425 0.436092 0.122 Uiso 1 1 calc R U . . .
 H13B H 0.574032 0.898709 0.390230 0.122 Uiso 1 1 calc R U . . .
 H13C H 0.555329 0.813710 0.312262 0.122 Uiso 1 1 calc R U . . .
 C14 C 0.31421(13) 0.5074(2) 0.7266(5) 0.0379(8) Uani 1 1 d . . . . .
 C15 C 0.27221(13) 0.4973(2) 0.7613(5) 0.0377(8) Uani 1 1 d . . . . .
 C16 C 0.22154(12) 0.4827(2) 0.8003(4) 0.0344(7) Uani 1 1 d . . . . .
 C17 C 0.19061(14) 0.5475(2) 0.8440(6) 0.0445(9) Uani 1 1 d . . . . .
 H17 H 0.202463 0.602132 0.844244 0.053 Uiso 1 1 calc R U . . .
 C18 C 0.14298(14) 0.5312(3) 0.8864(5) 0.0480(10) Uani 1 1 d . . . . .
 H18 H 0.122146 0.575197 0.918062 0.058 Uiso 1 1 calc R U . . .
 C19 C 0.12436(14) 0.4521(3) 0.8843(5) 0.0459(9) Uani 1 1 d . . . . .
 C20 C 0.15429(14) 0.3860(2) 0.8334(4) 0.0399(8) Uani 1 1 d . . . . .
 C21 C 0.20362(13) 0.4038(2) 0.7966(4) 0.0338(7) Uani 1 1 d . . . . .
 H21 H 0.225137 0.360171 0.768458 0.041 Uiso 1 1 calc R U . . .
 C22 C 0.07592(17) 0.4342(4) 0.9457(6) 0.0618(13) Uani 1 1 d . . . . .
 H22 H 0.053465 0.476987 0.970184 0.074 Uiso 1 1 calc R U . . .
 C23 C 0.06296(18) 0.3536(4) 0.9680(6) 0.0712(16) Uani 1 1 d . . . . .
 H23 H 0.031952 0.342081 1.017194 0.085 Uiso 1 1 calc R U . . .
 C24 C 0.09306(19) 0.2871(3) 0.9221(6) 0.0633(13) Uani 1 1 d . . . . .
 C25 C 0.13594(16) 0.3019(3) 0.8313(5) 0.0520(11) Uani 1 1 d . . . . .
 C26 C 0.0793(2) 0.2054(4) 0.9715(8) 0.0761(16) Uani 1 1 d . . . . .
 H26 H 0.049118 0.194504 1.027238 0.091 Uiso 1 1 calc R U . . .
 C27 C 0.1122(3) 0.1435(4) 0.9335(9) 0.094(2) Uani 1 1 d . . . . .
 H27 H 0.106496 0.090704 0.980427 0.112 Uiso 1 1 calc R U . . .
 C28 C 0.1524(2) 0.1541(3) 0.8326(7) 0.0719(15) Uani 1 1 d . . . . .
 C29 C 0.16172(18) 0.2328(3) 0.7580(6) 0.0548(11) Uani 1 1 d . . . . .
 C30 C 0.1847(3) 0.0888(3) 0.7920(8) 0.0761(17) Uani 1 1 d . . . . .
 H30 H 0.178013 0.036240 0.838604 0.091 Uiso 1 1 calc R U . . .
 C31 C 0.2227(3) 0.0970(4) 0.6948(9) 0.0873(19) Uani 1 1 d . . . . .
 H31 H 0.246253 0.054418 0.689083 0.105 Uiso 1 1 calc R U . . .
 C32 C 0.2292(2) 0.1685(3) 0.5979(8) 0.0749(16) Uani 1 1 d . . . . .
 C33 C 0.1950(2) 0.2354(3) 0.6212(6) 0.0574(12) Uani 1 1 d . . . . .
 C34 C 0.2682(3) 0.1767(5) 0.4826(9) 0.101(2) Uani 1 1 d . . . . .
 H34 H 0.291807 0.134109 0.475886 0.121 Uiso 1 1 calc R U . . .
 C35 C 0.2732(3) 0.2404(5) 0.3845(8) 0.096(2) Uani 1 1 d . . . . .
 H35 H 0.301813 0.246273 0.316821 0.115 Uiso 1 1 calc R U . . .
 C36 C 0.2353(2) 0.3025(3) 0.3776(6) 0.0672(14) Uani 1 1 d . . . . .
 C37 C 0.19457(19) 0.2976(3) 0.4898(5) 0.0539(11) Uani 1 1 d . . . . .
 C38 C 0.2372(2) 0.3637(4) 0.2547(6) 0.0708(14) Uani 1 1 d . . . . .
 H38 H 0.265121 0.367656 0.183055 0.085 Uiso 1 1 calc R U . . .
 C39 C 0.2004(2) 0.4174(3) 0.2344(6) 0.0617(12) Uani 1 1 d . . . . .
 H39 H 0.203086 0.460227 0.152733 0.074 Uiso 1 1 calc R U . . .
 C40 C 0.15807(17) 0.4099(3) 0.3344(5) 0.0513(10) Uani 1 1 d . . . . .
 H40 H 0.131139 0.445370 0.314616 0.062 Uiso 1 1 calc R U . . .
 C41 C 0.15524(16) 0.3520(2) 0.4600(5) 0.0447(9) Uani 1 1 d . . . . .
 H41 H 0.126567 0.348274 0.528108 0.054 Uiso 1 1 calc R U . . .
 C42 C 0.38457(13) 0.3824(2) 0.7932(5) 0.0401(9) Uani 1 1 d . . . . .
 C43 C 0.40308(17) 0.3659(3) 0.9559(6) 0.0532(12) Uani 1 1 d . . . . .
 C44 C 0.3848(2) 0.3000(3) 1.0501(8) 0.083(2) Uani 1 1 d . . . . .
 H44 H 0.397229 0.288955 1.161215 0.100 Uiso 1 1 calc R U . . .
 C45 C 0.3490(3) 0.2513(3) 0.9821(11) 0.098(3) Uani 1 1 d . . . . .
 H45 H 0.336740 0.206414 1.046120 0.117 Uiso 1 1 calc R U . . .
 C46 C 0.33108(19) 0.2668(3) 0.8242(11) 0.084(2) Uani 1 1 d . . . . .
 H46 H 0.306314 0.232558 0.778160 0.101 Uiso 1 1 calc R U . . .
 C47 C 0.34841(15) 0.3322(2) 0.7290(7) 0.0559(12) Uani 1 1 d . . . . .
 H47 H 0.335281 0.342474 0.618564 0.067 Uiso 1 1 calc R U . . .
 C48 C 0.4621(2) 0.4012(4) 1.1732(6) 0.0831(19) Uani 1 1 d . . . . .
 H48A H 0.472127 0.343091 1.179166 0.100 Uiso 1 1 calc R U . . .
 H48B H 0.439441 0.412684 1.269174 0.100 Uiso 1 1 calc R U . . .
 C49 C 0.5055(2) 0.4556(4) 1.1827(5) 0.0809(19) Uani 1 1 d . . . . .
 H49A H 0.523916 0.442376 1.288161 0.097 Uiso 1 1 calc R U . . .
 H49B H 0.527053 0.443468 1.084156 0.097 Uiso 1 1 calc R U . . .

loop_
  _atom_site_aniso_label
  _atom_site_aniso_U_11
  _atom_site_aniso_U_22
  _atom_site_aniso_U_33
  _atom_site_aniso_U_23
  _atom_site_aniso_U_13
  _atom_site_aniso_U_12
 O1 0.071(2) 0.0638(18) 0.0305(13) 0.0219(12) 0.0130(13) 0.0234(17)
 C1 0.0243(14) 0.0297(15) 0.0182(12) -0.0009(11) -0.0010(11) 0.0011(12)
 C2 0.0262(15) 0.0273(14) 0.0210(13) 0.0014(11) 0.0020(11) 0.0033(12)
 C3 0.0300(17) 0.0266(15) 0.0405(18) 0.0095(14) 0.0025(13) 0.0020(13)
 C4 0.0275(17) 0.0339(17) 0.051(2) 0.0130(15) 0.0014(15) 0.0052(14)
 C5 0.0251(16) 0.0350(17) 0.0411(18) 0.0079(14) 0.0076(13) 0.0006(14)
 C6 0.0290(16) 0.0292(15) 0.0300(15) 0.0059(12) 0.0065(12) 0.0009(13)
 C7 0.0241(15) 0.0276(14) 0.0191(13) 0.0044(10) 0.0011(11) 0.0004(12)
 C8 0.0283(16) 0.0289(16) 0.0256(14) -0.0008(12) -0.0028(12) 0.0038(13)
 C9 0.0282(17) 0.0313(17) 0.0371(17) -0.0030(13) -0.0014(13) 0.0024(13)
 C10 0.046(2) 0.0234(16) 0.050(2) -0.0002(14) 0.0071(17) -0.0030(15)
 C11 0.069(3) 0.039(2) 0.064(3) -0.0037(19) 0.002(2) -0.017(2)
 C12 0.062(3) 0.040(2) 0.067(3) 0.000(2) -0.005(2) 0.007(2)
 C13 0.115(5) 0.044(2) 0.084(4) 0.009(2) 0.058(3) 0.001(3)
 C14 0.0332(18) 0.0293(16) 0.051(2) 0.0079(15) 0.0083(16) 0.0052(14)
 C15 0.0334(18) 0.0299(16) 0.050(2) 0.0055(15) 0.0113(16) 0.0040(14)
 C16 0.0287(16) 0.0354(17) 0.0390(17) 0.0057(14) 0.0089(14) 0.0037(14)
 C17 0.0346(19) 0.040(2) 0.059(2) 0.0013(17) 0.0077(17) 0.0051(16)
 C18 0.034(2) 0.057(2) 0.053(2) -0.0014(19) 0.0098(16) 0.0114(18)
 C19 0.0314(19) 0.072(3) 0.0338(18) -0.0002(18) 0.0031(14) -0.0073(19)
 C20 0.0395(19) 0.054(2) 0.0262(15) 0.0025(14) -0.0003(14) -0.0150(18)
 C21 0.0350(18) 0.0386(17) 0.0277(15) -0.0023(13) 0.0050(13) -0.0016(15)
 C22 0.041(2) 0.100(4) 0.044(2) -0.014(2) 0.0072(18) -0.009(2)
 C23 0.044(2) 0.119(5) 0.051(3) 0.000(3) 0.003(2) -0.041(3)
 C24 0.059(3) 0.081(3) 0.050(2) 0.001(2) -0.007(2) -0.025(3)
 C25 0.051(2) 0.071(3) 0.0342(19) 0.0072(18) -0.0078(17) -0.024(2)
 C26 0.063(3) 0.096(4) 0.069(3) 0.018(3) -0.006(3) -0.039(3)
 C27 0.105(5) 0.088(4) 0.088(4) 0.023(4) -0.041(4) -0.050(4)
 C28 0.086(4) 0.064(3) 0.066(3) 0.011(2) -0.031(3) -0.026(3)
 C29 0.067(3) 0.044(2) 0.053(2) 0.0009(19) -0.024(2) -0.014(2)
 C30 0.106(5) 0.042(3) 0.080(4) 0.000(2) -0.041(4) -0.003(3)
 C31 0.115(5) 0.060(3) 0.087(4) -0.014(3) -0.029(4) 0.020(3)
 C32 0.108(5) 0.048(3) 0.068(3) -0.007(2) -0.030(3) 0.010(3)
 C33 0.087(3) 0.040(2) 0.046(2) -0.0069(17) -0.021(2) -0.001(2)
 C34 0.146(7) 0.090(5) 0.067(4) -0.024(4) 0.014(4) 0.047(4)
 C35 0.116(5) 0.109(5) 0.064(4) -0.025(4) 0.009(3) 0.052(4)
 C36 0.085(4) 0.073(3) 0.044(2) -0.021(2) -0.002(2) 0.021(3)
 C37 0.080(3) 0.045(2) 0.037(2) -0.0131(17) -0.015(2) 0.003(2)
 C38 0.084(4) 0.095(4) 0.034(2) -0.014(2) 0.005(2) 0.013(3)
 C39 0.081(3) 0.073(3) 0.032(2) 0.000(2) -0.006(2) -0.007(3)
 C40 0.062(3) 0.056(2) 0.0354(19) -0.0012(17) -0.0135(18) -0.003(2)
 C41 0.055(2) 0.047(2) 0.0327(18) -0.0043(15) -0.0109(17) -0.0031(18)
 C42 0.0307(17) 0.0331(17) 0.057(2) 0.0129(16) 0.0214(16) 0.0076(15)
 C43 0.056(3) 0.044(2) 0.060(3) 0.0217(19) 0.035(2) 0.018(2)
 C44 0.091(4) 0.064(3) 0.095(4) 0.049(3) 0.060(3) 0.031(3)
 C45 0.095(4) 0.047(3) 0.150(6) 0.048(4) 0.080(5) 0.011(3)
 C46 0.053(3) 0.040(2) 0.159(6) 0.022(3) 0.058(4) 0.000(2)
 C47 0.037(2) 0.0333(18) 0.097(3) 0.006(2) 0.029(2) -0.0021(17)
 C48 0.079(4) 0.125(5) 0.045(3) 0.043(3) 0.018(2) 0.038(4)
 C49 0.070(3) 0.144(5) 0.029(2) 0.033(3) 0.002(2) 0.042(4)

_geom_special_details
;
 All esds (except the esd in the dihedral angle between two l.s. planes)
 are estimated using the full covariance matrix.  The cell esds are taken
 into account individually in the estimation of esds in distances, angles
 and torsion angles; correlations between esds in cell parameters are only
 used when they are defined by crystal symmetry.  An approximate (isotropic)
 treatment of cell esds is used for estimating esds involving l.s. planes.
;
loop_
  _geom_bond_atom_site_label_1
  _geom_bond_atom_site_label_2
  _geom_bond_distance
  _geom_bond_site_symmetry_2
  _geom_bond_publ_flag
 O1 C43 1.379(6) . ?
 O1 C48 1.420(6) . ?
 C1 C2 1.398(4) . ?
 C1 C7 1.413(4) 2_665 ?
 C1 C8 1.447(4) . ?
 C2 C3 1.429(4) . ?
 C2 C7 1.436(4) . ?
 C3 H3 0.9500 . ?
 C3 C4 1.357(5) . ?
 C4 H4 0.9500 . ?
 C4 C5 1.414(5) . ?
 C5 C6 1.382(5) . ?
 C5 C14 1.440(5) . ?
 C6 C7 1.444(4) . ?
 C6 C42 1.497(5) . ?
 C8 C9 1.186(5) . ?
 C9 C10 1.484(5) . ?
 C10 C11 1.532(6) . ?
 C10 C12 1.553(6) . ?
 C10 C13 1.503(6) . ?
 C11 H11A 0.9800 . ?
 C11 H11B 0.9800 . ?
 C11 H11C 0.9800 . ?
 C12 H12A 0.9800 . ?
 C12 H12B 0.9800 . ?
 C12 H12C 0.9800 . ?
 C13 H13A 0.9800 . ?
 C13 H13B 0.9800 . ?
 C13 H13C 0.9800 . ?
 C14 C15 1.192(5) . ?
 C15 C16 1.439(5) . ?
 C16 C17 1.397(5) . ?
 C16 C21 1.379(5) . ?
 C17 H17 0.9500 . ?
 C17 C18 1.370(5) . ?
 C18 H18 0.9500 . ?
 C18 C19 1.388(6) . ?
 C19 C20 1.412(6) . ?
 C19 C22 1.439(6) . ?
 C20 C21 1.410(5) . ?
 C20 C25 1.464(6) . ?
 C21 H21 0.9500 . ?
 C22 H22 0.9500 . ?
 C22 C23 1.374(8) . ?
 C23 H23 0.9500 . ?
 C23 C24 1.410(8) . ?
 C24 C25 1.392(7) . ?
 C24 C26 1.439(8) . ?
 C25 C29 1.449(7) . ?
 C26 H26 0.9500 . ?
 C26 C27 1.388(10) . ?
 C27 H27 0.9500 . ?
 C27 C28 1.364(10) . ?
 C28 C29 1.433(7) . ?
 C28 C30 1.421(9) . ?
 C29 C33 1.404(7) . ?
 C30 H30 0.9500 . ?
 C30 C31 1.293(10) . ?
 C31 H31 0.9500 . ?
 C31 C32 1.404(9) . ?
 C32 C33 1.450(8) . ?
 C32 C34 1.402(10) . ?
 C33 C37 1.445(6) . ?
 C34 H34 0.9500 . ?
 C34 C35 1.299(10) . ?
 C35 H35 0.9500 . ?
 C35 C36 1.451(8) . ?
 C36 C37 1.420(7) . ?
 C36 C38 1.386(8) . ?
 C37 C41 1.415(6) . ?
 C38 H38 0.9500 . ?
 C38 C39 1.344(7) . ?
 C39 H39 0.9500 . ?
 C39 C40 1.403(7) . ?
 C40 H40 0.9500 . ?
 C40 C41 1.365(6) . ?
 C41 H41 0.9500 . ?
 C42 C43 1.395(6) . ?
 C42 C47 1.380(6) . ?
 C43 C44 1.396(6) . ?
 C44 H44 0.9500 . ?
 C44 C45 1.368(11) . ?
 C45 H45 0.9500 . ?
 C45 C46 1.352(11) . ?
 C46 H46 0.9500 . ?
 C46 C47 1.385(6) . ?
 C47 H47 0.9500 . ?
 C48 H48A 0.9900 . ?
 C48 H48B 0.9900 . ?
 C48 C49 1.485(9) . ?
 C49 C49 1.481(13) 2_665 ?
 C49 H49A 0.9900 . ?
 C49 H49B 0.9900 . ?

loop_
  _geom_angle_atom_site_label_1
  _geom_angle_atom_site_label_2
  _geom_angle_atom_site_label_3
  _geom_angle
  _geom_angle_site_symmetry_1
  _geom_angle_site_symmetry_3
  _geom_angle_publ_flag
 C43 O1 C48 119.2(4) . . ?
 C2 C1 C7 120.1(3) . 2_665 ?
 C2 C1 C8 117.8(3) . . ?
 C7 C1 C8 121.9(3) 2_665 . ?
 C1 C2 C3 121.6(3) . . ?
 C1 C2 C7 120.3(3) . . ?
 C3 C2 C7 118.1(3) . . ?
 C2 C3 H3 119.5 . . ?
 C4 C3 C2 120.9(3) . . ?
 C4 C3 H3 119.5 . . ?
 C3 C4 H4 119.6 . . ?
 C3 C4 C5 120.9(3) . . ?
 C5 C4 H4 119.6 . . ?
 C4 C5 C14 118.1(3) . . ?
 C6 C5 C4 120.6(3) . . ?
 C6 C5 C14 121.1(3) . . ?
 C5 C6 C7 119.2(3) . . ?
 C5 C6 C42 118.9(3) . . ?
 C7 C6 C42 121.3(3) . . ?
 C1 C7 C2 117.9(3) 2_665 . ?
 C1 C7 C6 123.7(3) 2_665 . ?
 C2 C7 C6 118.4(3) . . ?
 C9 C8 C1 173.2(3) . . ?
 C8 C9 C10 178.8(4) . . ?
 C9 C10 C11 109.7(3) . . ?
 C9 C10 C12 107.9(3) . . ?
 C9 C10 C13 109.5(3) . . ?
 C11 C10 C12 108.6(4) . . ?
 C13 C10 C11 110.1(4) . . ?
 C13 C10 C12 111.1(4) . . ?
 C10 C11 H11A 109.5 . . ?
 C10 C11 H11B 109.5 . . ?
 C10 C11 H11C 109.5 . . ?
 H11A C11 H11B 109.5 . . ?
 H11A C11 H11C 109.5 . . ?
 H11B C11 H11C 109.5 . . ?
 C10 C12 H12A 109.5 . . ?
 C10 C12 H12B 109.5 . . ?
 C10 C12 H12C 109.5 . . ?
 H12A C12 H12B 109.5 . . ?
 H12A C12 H12C 109.5 . . ?
 H12B C12 H12C 109.5 . . ?
 C10 C13 H13A 109.5 . . ?
 C10 C13 H13B 109.5 . . ?
 C10 C13 H13C 109.5 . . ?
 H13A C13 H13B 109.5 . . ?
 H13A C13 H13C 109.5 . . ?
 H13B C13 H13C 109.5 . . ?
 C15 C14 C5 179.0(4) . . ?
 C14 C15 C16 178.2(4) . . ?
 C17 C16 C15 120.6(3) . . ?
 C21 C16 C15 119.5(3) . . ?
 C21 C16 C17 119.9(3) . . ?
 C16 C17 H17 120.4 . . ?
 C18 C17 C16 119.2(4) . . ?
 C18 C17 H17 120.4 . . ?
 C17 C18 H18 119.1 . . ?
 C17 C18 C19 121.8(4) . . ?
 C19 C18 H18 119.1 . . ?
 C18 C19 C20 120.1(3) . . ?
 C18 C19 C22 121.6(4) . . ?
 C20 C19 C22 118.1(4) . . ?
 C19 C20 C25 121.5(3) . . ?
 C21 C20 C19 117.1(3) . . ?
 C21 C20 C25 121.3(4) . . ?
 C16 C21 C20 121.9(3) . . ?
 C16 C21 H21 119.1 . . ?
 C20 C21 H21 119.1 . . ?
 C19 C22 H22 120.8 . . ?
 C23 C22 C19 118.4(5) . . ?
 C23 C22 H22 120.8 . . ?
 C22 C23 H23 118.1 . . ?
 C22 C23 C24 123.7(4) . . ?
 C24 C23 H23 118.1 . . ?
 C23 C24 C26 119.6(5) . . ?
 C25 C24 C23 119.2(5) . . ?
 C25 C24 C26 121.2(6) . . ?
 C24 C25 C20 116.5(4) . . ?
 C24 C25 C29 118.5(4) . . ?
 C29 C25 C20 124.7(4) . . ?
 C24 C26 H26 121.7 . . ?
 C27 C26 C24 116.7(5) . . ?
 C27 C26 H26 121.7 . . ?
 C26 C27 H27 118.2 . . ?
 C28 C27 C26 123.7(6) . . ?
 C28 C27 H27 118.2 . . ?
 C27 C28 C29 119.5(6) . . ?
 C27 C28 C30 122.3(6) . . ?
 C30 C28 C29 118.2(6) . . ?
 C28 C29 C25 116.8(5) . . ?
 C33 C29 C25 126.4(4) . . ?
 C33 C29 C28 116.9(5) . . ?
 C28 C30 H30 118.3 . . ?
 C31 C30 C28 123.5(6) . . ?
 C31 C30 H30 118.3 . . ?
 C30 C31 H31 119.8 . . ?
 C30 C31 C32 120.4(6) . . ?
 C32 C31 H31 119.8 . . ?
 C31 C32 C33 118.4(6) . . ?
 C34 C32 C31 121.5(6) . . ?
 C34 C32 C33 120.0(5) . . ?
 C29 C33 C32 119.4(4) . . ?
 C29 C33 C37 123.9(4) . . ?
 C37 C33 C32 116.5(5) . . ?
 C32 C34 H34 118.8 . . ?
 C35 C34 C32 122.3(6) . . ?
 C35 C34 H34 118.8 . . ?
 C34 C35 H35 119.7 . . ?
 C34 C35 C36 120.5(7) . . ?
 C36 C35 H35 119.7 . . ?
 C37 C36 C35 119.8(5) . . ?
 C38 C36 C35 120.2(5) . . ?
 C38 C36 C37 119.8(5) . . ?
 C36 C37 C33 118.2(4) . . ?
 C41 C37 C33 124.4(5) . . ?
 C41 C37 C36 117.3(4) . . ?
 C36 C38 H38 119.2 . . ?
 C39 C38 C36 121.7(5) . . ?
 C39 C38 H38 119.2 . . ?
 C38 C39 H39 120.2 . . ?
 C38 C39 C40 119.6(5) . . ?
 C40 C39 H39 120.2 . . ?
 C39 C40 H40 119.7 . . ?
 C41 C40 C39 120.5(4) . . ?
 C41 C40 H40 119.7 . . ?
 C37 C41 H41 119.7 . . ?
 C40 C41 C37 120.7(4) . . ?
 C40 C41 H41 119.7 . . ?
 C43 C42 C6 118.7(4) . . ?
 C47 C42 C6 122.3(4) . . ?
 C47 C42 C43 118.4(4) . . ?
 O1 C43 C42 116.1(3) . . ?
 O1 C43 C44 123.8(5) . . ?
 C42 C43 C44 120.0(5) . . ?
 C43 C44 H44 120.0 . . ?
 C45 C44 C43 119.9(6) . . ?
 C45 C44 H44 120.0 . . ?
 C44 C45 H45 119.8 . . ?
 C46 C45 C44 120.4(5) . . ?
 C46 C45 H45 119.8 . . ?
 C45 C46 H46 119.6 . . ?
 C45 C46 C47 120.7(6) . . ?
 C47 C46 H46 119.6 . . ?
 C42 C47 C46 120.6(6) . . ?
 C42 C47 H47 119.7 . . ?
 C46 C47 H47 119.7 . . ?
 O1 C48 H48A 110.4 . . ?
 O1 C48 H48B 110.4 . . ?
 O1 C48 C49 106.4(4) . . ?
 H48A C48 H48B 108.6 . . ?
 C49 C48 H48A 110.4 . . ?
 C49 C48 H48B 110.4 . . ?
 C48 C49 H49A 108.5 . . ?
 C48 C49 H49B 108.5 . . ?
 C49 C49 C48 115.0(6) 2_665 . ?
 C49 C49 H49A 108.5 2_665 . ?
 C49 C49 H49B 108.5 2_665 . ?
 H49A C49 H49B 107.5 . . ?

loop_
  _geom_torsion_atom_site_label_1
  _geom_torsion_atom_site_label_2
  _geom_torsion_atom_site_label_3
  _geom_torsion_atom_site_label_4
  _geom_torsion
  _geom_torsion_site_symmetry_1
  _geom_torsion_site_symmetry_2
  _geom_torsion_site_symmetry_3
  _geom_torsion_site_symmetry_4
  _geom_torsion_publ_flag
 O1 C43 C44 C45 180.0(4) . . . . ?
 O1 C48 C49 C49 62.7(4) . . . 2_665 ?
 C1 C2 C3 C4 -172.6(3) . . . . ?
 C1 C2 C7 C1 -16.5(4) . . . 2_665 ?
 C1 C2 C7 C6 163.6(3) . . . . ?
 C2 C3 C4 C5 4.6(6) . . . . ?
 C3 C2 C7 C1 164.3(3) . . . 2_665 ?
 C3 C2 C7 C6 -15.6(4) . . . . ?
 C3 C4 C5 C6 -6.7(6) . . . . ?
 C3 C4 C5 C14 168.5(4) . . . . ?
 C4 C5 C6 C7 -2.7(5) . . . . ?
 C4 C5 C6 C42 168.6(4) . . . . ?
 C5 C6 C7 C1 -166.2(3) . . . 2_665 ?
 C5 C6 C7 C2 13.7(4) . . . . ?
 C5 C6 C42 C43 -110.6(4) . . . . ?
 C5 C6 C42 C47 60.3(5) . . . . ?
 C6 C42 C43 O1 -8.5(5) . . . . ?
 C6 C42 C43 C44 171.0(4) . . . . ?
 C6 C42 C47 C46 -171.1(4) . . . . ?
 C7 C1 C2 C3 -176.3(3) 2_665 . . . ?
 C7 C1 C2 C7 4.6(4) 2_665 . . . ?
 C7 C2 C3 C4 6.6(5) . . . . ?
 C7 C6 C42 C43 60.5(4) . . . . ?
 C7 C6 C42 C47 -128.6(4) . . . . ?
 C8 C1 C2 C3 -0.7(4) . . . . ?
 C8 C1 C2 C7 -179.9(3) . . . . ?
 C14 C5 C6 C7 -177.8(3) . . . . ?
 C14 C5 C6 C42 -6.5(5) . . . . ?
 C15 C16 C17 C18 -177.7(4) . . . . ?
 C15 C16 C21 C20 -179.9(3) . . . . ?
 C16 C17 C18 C19 -1.1(7) . . . . ?
 C17 C16 C21 C20 1.0(5) . . . . ?
 C17 C18 C19 C20 -1.6(6) . . . . ?
 C17 C18 C19 C22 173.5(4) . . . . ?
 C18 C19 C20 C21 3.9(5) . . . . ?
 C18 C19 C20 C25 179.4(4) . . . . ?
 C18 C19 C22 C23 -168.8(4) . . . . ?
 C19 C20 C21 C16 -3.6(5) . . . . ?
 C19 C20 C25 C24 -16.2(5) . . . . ?
 C19 C20 C25 C29 170.6(4) . . . . ?
 C19 C22 C23 C24 -5.0(7) . . . . ?
 C20 C19 C22 C23 6.4(6) . . . . ?
 C20 C25 C29 C28 150.9(4) . . . . ?
 C20 C25 C29 C33 -29.0(7) . . . . ?
 C21 C16 C17 C18 1.4(6) . . . . ?
 C21 C20 C25 C24 159.1(4) . . . . ?
 C21 C20 C25 C29 -14.0(6) . . . . ?
 C22 C19 C20 C21 -171.4(3) . . . . ?
 C22 C19 C20 C25 4.1(5) . . . . ?
 C22 C23 C24 C25 -7.7(7) . . . . ?
 C22 C23 C24 C26 171.6(5) . . . . ?
 C23 C24 C25 C20 17.6(6) . . . . ?
 C23 C24 C25 C29 -168.8(4) . . . . ?
 C23 C24 C26 C27 -175.3(5) . . . . ?
 C24 C25 C29 C28 -22.1(6) . . . . ?
 C24 C25 C29 C33 158.0(4) . . . . ?
 C24 C26 C27 C28 -9.8(9) . . . . ?
 C25 C20 C21 C16 -179.2(3) . . . . ?
 C25 C24 C26 C27 3.9(8) . . . . ?
 C25 C29 C33 C32 160.0(4) . . . . ?
 C25 C29 C33 C37 -26.0(7) . . . . ?
 C26 C24 C25 C20 -161.6(4) . . . . ?
 C26 C24 C25 C29 12.0(7) . . . . ?
 C26 C27 C28 C29 -0.9(8) . . . . ?
 C26 C27 C28 C30 -178.0(5) . . . . ?
 C27 C28 C29 C25 16.9(7) . . . . ?
 C27 C28 C29 C33 -163.2(5) . . . . ?
 C27 C28 C30 C31 179.1(6) . . . . ?
 C28 C29 C33 C32 -19.8(6) . . . . ?
 C28 C29 C33 C37 154.1(4) . . . . ?
 C28 C30 C31 C32 -11.8(9) . . . . ?
 C29 C28 C30 C31 1.9(8) . . . . ?
 C29 C33 C37 C36 168.3(4) . . . . ?
 C29 C33 C37 C41 -14.6(6) . . . . ?
 C30 C28 C29 C25 -165.8(4) . . . . ?
 C30 C28 C29 C33 14.0(6) . . . . ?
 C30 C31 C32 C33 5.5(9) . . . . ?
 C30 C31 C32 C34 -175.5(6) . . . . ?
 C31 C32 C33 C29 10.7(7) . . . . ?
 C31 C32 C33 C37 -163.8(5) . . . . ?
 C31 C32 C34 C35 175.8(7) . . . . ?
 C32 C33 C37 C36 -17.6(6) . . . . ?
 C32 C33 C37 C41 159.5(4) . . . . ?
 C32 C34 C35 C36 -6.5(11) . . . . ?
 C33 C32 C34 C35 -5.1(11) . . . . ?
 C33 C37 C41 C40 179.1(4) . . . . ?
 C34 C32 C33 C29 -168.4(5) . . . . ?
 C34 C32 C33 C37 17.2(7) . . . . ?
 C34 C35 C36 C37 5.6(9) . . . . ?
 C34 C35 C36 C38 -170.2(7) . . . . ?
 C35 C36 C37 C33 6.9(7) . . . . ?
 C35 C36 C37 C41 -170.4(5) . . . . ?
 C35 C36 C38 C39 173.5(5) . . . . ?
 C36 C37 C41 C40 -3.8(6) . . . . ?
 C36 C38 C39 C40 -2.8(7) . . . . ?
 C37 C36 C38 C39 -2.2(7) . . . . ?
 C38 C36 C37 C33 -177.3(4) . . . . ?
 C38 C36 C37 C41 5.4(6) . . . . ?
 C38 C39 C40 C41 4.5(6) . . . . ?
 C39 C40 C41 C37 -1.1(6) . . . . ?
 C42 C6 C7 C1 22.8(5) . . . 2_665 ?
 C42 C6 C7 C2 -157.3(3) . . . . ?
 C42 C43 C44 C45 0.5(7) . . . . ?
 C43 O1 C48 C49 167.8(4) . . . . ?
 C43 C42 C47 C46 -0.1(6) . . . . ?
 C43 C44 C45 C46 -0.2(8) . . . . ?
 C44 C45 C46 C47 -0.2(8) . . . . ?
 C45 C46 C47 C42 0.4(7) . . . . ?
 C47 C42 C43 O1 -179.8(3) . . . . ?
 C47 C42 C43 C44 -0.4(5) . . . . ?
 C48 O1 C43 C42 -175.4(4) . . . . ?
 C48 O1 C43 C44 5.2(6) . . . . ?

_shelx_res_file
;
TITL origi87_a.res in P2(1)2(1)2
    origi87.res
    created by SHELXL-2018/3 at 12:50:50 on 18-Aug-2022
REM Old TITL OriGi87 in P2(1)2(1)2
REM SHELXT solution in P2(1)2(1)2
REM R1 0.173, Rweak 0.043, Alpha 0.007, Orientation as input
REM Flack x = 0.163 ( 0.722 ) from Parsons' quotients
REM Formula found by SHELXT: C49 O
CELL 0.71073 27.3509 16.3358 7.8161 90 90 90
ZERR 2 0.001 0.0006 0.0002 0 0 0
LATT -1
SYMM -X,-Y,+Z
SYMM 0.5-X,0.5+Y,-Z
SYMM 0.5+X,0.5-Y,-Z
SFAC C H O
UNIT 196 136 4

L.S. 10
PLAN  10
SIZE 0.6 0.1 0.1
TEMP -173.15(11)
CONF
BOND $H
list 4
fmap 2 53
acta
MORE -1
OMIT 0 58
OMIT 2 1 0
OMIT 1 2 0
OMIT 0 2 0
REM <olex2.extras>
REM <HklSrc "%.\\OriGi87.hkl">
REM </olex2.extras>

WGHT    0.108400    0.986800
FVAR       0.32875
O1    3    0.439037    0.417983    1.014279    11.00000    0.07053    0.06385 =
         0.03048    0.02193    0.01298    0.02336
C1    1    0.513715    0.583414    0.651230    11.00000    0.02431    0.02975 =
         0.01816   -0.00087   -0.00096    0.00114
C2    1    0.464339    0.561429    0.644937    11.00000    0.02620    0.02729 =
         0.02096    0.00144    0.00200    0.00329
C3    1    0.426833    0.620966    0.618117    11.00000    0.03001    0.02658 =
         0.04050    0.00951    0.00251    0.00197
AFIX  43
H3    2    0.435571    0.675695    0.590658    11.00000   -1.20000
AFIX   0
C4    1    0.378902    0.600410    0.631328    11.00000    0.02751    0.03391 =
         0.05123    0.01297    0.00140    0.00521
AFIX  43
H4    2    0.354524    0.639840    0.604783    11.00000   -1.20000
AFIX   0
C5    1    0.364785    0.521078    0.684082    11.00000    0.02508    0.03496 =
         0.04111    0.00794    0.00759    0.00064
C6    1    0.399348    0.460274    0.706343    11.00000    0.02898    0.02924 =
         0.03005    0.00585    0.00647    0.00092
C7    1    0.449958    0.477589    0.667888    11.00000    0.02413    0.02758 =
         0.01910    0.00437    0.00113    0.00042
C8    1    0.525958    0.668856    0.627570    11.00000    0.02829    0.02886 =
         0.02562   -0.00077   -0.00279    0.00382
C9    1    0.531397    0.739661    0.599966    11.00000    0.02817    0.03126 =
         0.03707   -0.00303   -0.00144    0.00244
C10   1    0.537077    0.828407    0.564725    11.00000    0.04617    0.02343 =
         0.05013   -0.00025    0.00707   -0.00302
C11   1    0.558816    0.871078    0.721865    11.00000    0.06888    0.03920 =
         0.06422   -0.00368    0.00194   -0.01719
AFIX 137
H11A  2    0.537252    0.862711    0.820459    11.00000   -1.50000
H11B  2    0.561981    0.929821    0.698966    11.00000   -1.50000
H11C  2    0.591118    0.847991    0.746670    11.00000   -1.50000
AFIX   0
C12   1    0.485439    0.864380    0.530391    11.00000    0.06244    0.04030 =
         0.06740    0.00048   -0.00512    0.00713
AFIX 137
H12A  2    0.471434    0.838579    0.428354    11.00000   -1.50000
H12B  2    0.488010    0.923569    0.512051    11.00000   -1.50000
H12C  2    0.464289    0.853689    0.629101    11.00000   -1.50000
AFIX   0
C13   1    0.569947    0.840078    0.412596    11.00000    0.11516    0.04448 =
         0.08403    0.00875    0.05824    0.00065
AFIX 137
H13A  2    0.601915    0.815425    0.436092    11.00000   -1.50000
H13B  2    0.574032    0.898709    0.390230    11.00000   -1.50000
H13C  2    0.555329    0.813710    0.312262    11.00000   -1.50000
AFIX   0
C14   1    0.314206    0.507433    0.726598    11.00000    0.03315    0.02933 =
         0.05112    0.00791    0.00826    0.00524
C15   1    0.272211    0.497327    0.761266    11.00000    0.03337    0.02989 =
         0.04993    0.00553    0.01126    0.00404
C16   1    0.221540    0.482688    0.800262    11.00000    0.02868    0.03543 =
         0.03903    0.00574    0.00895    0.00372
C17   1    0.190613    0.547467    0.843957    11.00000    0.03462    0.03981 =
         0.05921    0.00129    0.00774    0.00514
AFIX  43
H17   2    0.202463    0.602132    0.844244    11.00000   -1.20000
AFIX   0
C18   1    0.142981    0.531203    0.886394    11.00000    0.03423    0.05723 =
         0.05266   -0.00145    0.00982    0.01143
AFIX  43
H18   2    0.122146    0.575197    0.918062    11.00000   -1.20000
AFIX   0
C19   1    0.124361    0.452149    0.884340    11.00000    0.03140    0.07234 =
         0.03385   -0.00017    0.00311   -0.00733
C20   1    0.154289    0.386047    0.833444    11.00000    0.03953    0.05388 =
         0.02620    0.00250   -0.00026   -0.01497
C21   1    0.203624    0.403798    0.796603    11.00000    0.03500    0.03858 =
         0.02768   -0.00234    0.00503   -0.00163
AFIX  43
H21   2    0.225137    0.360171    0.768458    11.00000   -1.20000
AFIX   0
C22   1    0.075923    0.434197    0.945705    11.00000    0.04149    0.09961 =
         0.04428   -0.01390    0.00719   -0.00855
AFIX  43
H22   2    0.053465    0.476987    0.970184    11.00000   -1.20000
AFIX   0
C23   1    0.062960    0.353610    0.968015    11.00000    0.04379    0.11908 =
         0.05081    0.00009    0.00284   -0.04122
AFIX  43
H23   2    0.031952    0.342081    1.017194    11.00000   -1.20000
AFIX   0
C24   1    0.093056    0.287087    0.922080    11.00000    0.05881    0.08089 =
         0.05034    0.00124   -0.00669   -0.02548
C25   1    0.135936    0.301858    0.831340    11.00000    0.05085    0.07099 =
         0.03424    0.00725   -0.00782   -0.02437
C26   1    0.079277    0.205446    0.971454    11.00000    0.06280    0.09637 =
         0.06914    0.01755   -0.00554   -0.03871
AFIX  43
H26   2    0.049118    0.194504    1.027238    11.00000   -1.20000
AFIX   0
C27   1    0.112241    0.143484    0.933522    11.00000    0.10484    0.08814 =
         0.08770    0.02318   -0.04054   -0.05010
AFIX  43
H27   2    0.106496    0.090704    0.980427    11.00000   -1.20000
AFIX   0
C28   1    0.152437    0.154132    0.832637    11.00000    0.08571    0.06366 =
         0.06623    0.01138   -0.03066   -0.02551
C29   1    0.161723    0.232759    0.757973    11.00000    0.06739    0.04368 =
         0.05331    0.00094   -0.02374   -0.01367
C30   1    0.184691    0.088769    0.791980    11.00000    0.10588    0.04242 =
         0.08006   -0.00040   -0.04075   -0.00277
AFIX  43
H30   2    0.178013    0.036240    0.838604    11.00000   -1.20000
AFIX   0
C31   1    0.222662    0.097013    0.694846    11.00000    0.11534    0.05979 =
         0.08687   -0.01399   -0.02872    0.02004
AFIX  43
H31   2    0.246253    0.054418    0.689083    11.00000   -1.20000
AFIX   0
C32   1    0.229232    0.168523    0.597873    11.00000    0.10840    0.04847 =
         0.06778   -0.00702   -0.03026    0.01017
C33   1    0.194976    0.235353    0.621159    11.00000    0.08683    0.03979 =
         0.04553   -0.00687   -0.02076   -0.00099
C34   1    0.268209    0.176661    0.482560    11.00000    0.14640    0.08955 =
         0.06659   -0.02422    0.01402    0.04690
AFIX  43
H34   2    0.291807    0.134109    0.475886    11.00000   -1.20000
AFIX   0
C35   1    0.273182    0.240359    0.384515    11.00000    0.11627    0.10892 =
         0.06352   -0.02464    0.00892    0.05193
AFIX  43
H35   2    0.301813    0.246273    0.316821    11.00000   -1.20000
AFIX   0
C36   1    0.235329    0.302542    0.377636    11.00000    0.08474    0.07253 =
         0.04444   -0.02124   -0.00167    0.02127
C37   1    0.194574    0.297603    0.489774    11.00000    0.07954    0.04548 =
         0.03664   -0.01308   -0.01453    0.00321
C38   1    0.237171    0.363656    0.254727    11.00000    0.08414    0.09471 =
         0.03356   -0.01438    0.00488    0.01303
AFIX  43
H38   2    0.265121    0.367656    0.183055    11.00000   -1.20000
AFIX   0
C39   1    0.200406    0.417394    0.234408    11.00000    0.08078    0.07281 =
         0.03160    0.00021   -0.00552   -0.00714
AFIX  43
H39   2    0.203086    0.460227    0.152733    11.00000   -1.20000
AFIX   0
C40   1    0.158070    0.409888    0.334434    11.00000    0.06240    0.05619 =
         0.03544   -0.00117   -0.01352   -0.00315
AFIX  43
H40   2    0.131139    0.445370    0.314616    11.00000   -1.20000
AFIX   0
C41   1    0.155244    0.352040    0.459981    11.00000    0.05471    0.04664 =
         0.03271   -0.00433   -0.01095   -0.00306
AFIX  43
H41   2    0.126567    0.348274    0.528108    11.00000   -1.20000
AFIX   0
C42   1    0.384567    0.382442    0.793172    11.00000    0.03065    0.03306 =
         0.05651    0.01294    0.02145    0.00756
C43   1    0.403080    0.365851    0.955868    11.00000    0.05637    0.04377 =
         0.05956    0.02174    0.03504    0.01841
C44   1    0.384822    0.299984    1.050054    11.00000    0.09051    0.06412 =
         0.09514    0.04902    0.05998    0.03117
AFIX  43
H44   2    0.397229    0.288955    1.161215    11.00000   -1.20000
AFIX   0
C45   1    0.349038    0.251341    0.982055    11.00000    0.09514    0.04716 =
         0.15047    0.04840    0.08003    0.01144
AFIX  43
H45   2    0.336740    0.206414    1.046120    11.00000   -1.20000
AFIX   0
C46   1    0.331084    0.266848    0.824246    11.00000    0.05319    0.03982 =
         0.15931    0.02244    0.05846   -0.00039
AFIX  43
H46   2    0.306314    0.232558    0.778160    11.00000   -1.20000
AFIX   0
C47   1    0.348406    0.332174    0.729019    11.00000    0.03721    0.03328 =
         0.09736    0.00618    0.02917   -0.00205
AFIX  43
H47   2    0.335281    0.342474    0.618564    11.00000   -1.20000
AFIX   0
C48   1    0.462064    0.401236    1.173239    11.00000    0.07928    0.12469 =
         0.04518    0.04323    0.01761    0.03790
AFIX  23
H48A  2    0.472127    0.343091    1.179166    11.00000   -1.20000
H48B  2    0.439441    0.412684    1.269174    11.00000   -1.20000
AFIX   0
C49   1    0.505501    0.455629    1.182692    11.00000    0.06969    0.14372 =
         0.02928    0.03308    0.00190    0.04216
AFIX  23
H49A  2    0.523916    0.442376    1.288161    11.00000   -1.20000
H49B  2    0.527053    0.443468    1.084156    11.00000   -1.20000
AFIX   0
HKLF 4


REM  origi87_a.res in P2(1)2(1)2
REM wR2 = 0.1955, GooF = S = 1.036, Restrained GooF = 1.036 for all data
REM R1 = 0.0734 for 6593 Fo > 4sig(Fo) and 0.0971 for all 8818 data
REM 454 parameters refined using 0 restraints

END

WGHT      0.1084      0.9867

REM Highest difference peak  0.412,  deepest hole -0.229,  1-sigma level  0.059
Q1    1   0.1985  0.1600  0.6573  11.00000  0.05    0.41
Q2    1   0.1213  0.1930  0.8896  11.00000  0.05    0.40
Q3    1   0.0528  0.2637  0.9953  11.00000  0.05    0.39
Q4    1   0.6019  0.8412  0.5014  11.00000  0.05    0.31
Q5    1   0.3413  0.5220  0.7333  11.00000  0.05    0.31
Q6    1   0.1371  0.2562  0.7815  11.00000  0.05    0.31
Q7    1   0.1452  0.0993  0.8736  11.00000  0.05    0.31
Q8    1   0.0420  0.4124  0.9454  11.00000  0.05    0.30
Q9    1   0.4582  0.5216  0.6502  11.00000  0.05    0.29
Q10   1   0.3667  0.5580  0.6446  11.00000  0.05    0.28
;
_shelx_res_checksum                21165
_shelx_hkl_file
;
   0   0   1   15.04    0.42
   0   0  -1   14.12    0.39
   0   0   2  867.71   18.04
   0   0   2  882.23   17.98
   0   0   3  289.89    6.58
   0   0   3  301.29    6.50
   0   0   4    0.73    0.67
   0   0   4    1.23    0.94
   0   0   5  346.19    7.89
   0   0   5  348.78    8.07
   0   0   6   96.02    3.03
   0   0   6  101.45    3.25
   0   0   7   49.04    2.45
   0   0   7   50.27    2.20
   0   0   8    6.87    1.26
   0   0   9    9.54    1.51
   0   0  10    0.61    1.51
   0   0  11    0.96    1.67
   0  -1  -1 1837.13    8.54
   0   1   1 1829.34    8.64
   0  -1   2   60.20    1.69
   0   1   2   58.13    1.72
   0   1   2   64.26    1.65
   0  -1  -2   64.35    1.70
   0   1   3   90.17    2.53
   0  -1   3   92.47    2.51
   0   1   3   94.29    2.41
   0  -1   3   90.94    2.38
   0  -1   4  126.97    3.54
   0   1   4  139.51    3.46
   0  -1   4  139.61    3.46
   0  -1   5  135.93    3.76
   0   1   5  140.51    3.64
   0  -1   5  132.49    3.62
   0  -1   6   13.88    1.48
   0   1   6   15.81    1.30
   0  -1   6   15.44    1.31
   0  -1   7    2.38    1.11
   0  -1   7   -0.07    1.41
   0  -1   8    0.96    1.17
   0  -1   8    5.29    1.38
   0   1   8    2.09    1.18
   0   1   9   -1.48    1.34
   0  -1   9   -0.11    1.37
   0   1  10    0.06    1.51
   0  -1  10    0.32    1.53
   0  -1  11    0.93    1.72
   0   1  11    1.47    1.63
   0   2   0    0.05    0.10
   0  -2   1  526.00   10.79
   0  -2  -2 3491.75   70.72
   0  -2   2 3497.92   70.75
   0  -2   3    2.90    0.26
   0  -2   3    3.60    0.74
   0  -2  -3    2.65    0.28
   0  -2   4    2.35    0.85
   0  -2  -4    3.46    0.29
   0  -2   4    5.30    0.81
   0  -2   5  121.88    3.45
   0  -2   5  120.72    3.32
   0  -2   6   66.98    2.55
   0  -2   6   69.07    2.44
   0  -2   7    1.06    1.10
   0  -2   7   -1.90    1.37
   0   2   8   19.32    1.44
   0  -2   8   16.64    1.46
   0  -2   8   21.57    1.77
   0   2   9   37.44    1.85
   0  -2   9   35.22    2.05
   0   2   9   33.71    1.94
   0  -2   9   41.66    2.36
   0   2  10   -2.18    1.49
   0  -2  10   -1.37    1.55
   0  -2  11    2.20    1.74
   0   3   0    1.08    0.32
   0  -3   1 1728.43   35.00
   0   3   2    2.52    0.29
   0  -3   2    2.73    0.61
   0  -3  -3   37.14    1.36
   0  -3   3   34.64    1.36
   0  -3   4   57.94    1.38
   0  -3  -4   56.51    1.39
   0  -3   4   58.19    1.97
   0  -3   5   29.94    1.52
   0   3   5   30.31    1.62
   0  -3   5   28.48    1.42
   0  -3  -5   27.53    0.75
   0  -3   5   26.76    0.73
   0  -3   6  115.17    3.48
   0   3   6  115.46    3.56
   0  -3   6  112.73    3.39
   0  -3   7    0.57    0.97
   0  -3   7    0.57    1.14
   0   3   7   -0.07    1.52
   0  -3   7   -0.53    1.29
   0  -3   8    8.31    1.49
   0   3   8    8.81    1.20
   0  -3   8    6.34    1.29
   0   3   8    7.29    1.17
   0  -3   9    1.07    1.47
   0  -3   9    2.23    1.34
   0   3   9    1.96    1.28
   0   3   9    2.90    1.23
   0  -3  10    1.93    1.66
   0   3  10    1.53    1.46
   0  -3  10    2.80    1.57
   0   4   0  946.52   19.22
   0   4   1  181.94    3.73
   0  -4   1  183.03    3.87
   0   4   1  176.96    3.88
   0  -4   2   98.96    2.44
   0   4   2  100.93    2.48
   0  -4  -3   33.95    1.33
   0   4   3   38.60    1.44
   0  -4   3   34.83    1.39
   0   4   3   36.12    0.95
   0  -4  -4   15.88    0.68
   0  -4   4   14.69    0.64
   0   4   4   16.00    0.69
   0   4   4   17.05    1.22
   0  -4   4   16.61    1.13
   0   4   5   44.63    1.89
   0  -4   5   37.49    1.71
   0  -4   5   38.53    1.06
   0  -4  -5   36.50    1.08
   0   4   5   40.68    1.28
   0   4   6   14.00    1.51
   0  -4   6   16.93    1.40
   0  -4   6   17.68    1.40
   0   4   6   15.93    0.95
   0  -4   6   11.56    0.43
   0  -4  -6   12.01    0.47
   0  -4   7   -0.52    1.23
   0   4   7    0.69    1.45
   0  -4   7    0.98    1.00
   0   4   7    0.44    0.89
   0  -4   7   -0.07    1.17
   0  -4   8    0.22    1.16
   0   4   8    0.70    1.03
   0  -4   8    1.93    1.35
   0   4   8    0.04    1.09
   0   4   9    1.04    1.22
   0  -4   9    1.43    1.34
   0  -4   9    2.45    1.59
   0  -4  10    7.91    1.67
   0   4  10    9.44    1.50
   0  -4  10   11.18    1.96
   0  -5   0    0.13    0.35
   0   5   1  788.65   15.84
   0  -5   1  757.77   15.93
   0   5   1  790.39   15.93
   0   5   2   26.02    1.02
   0  -5   2   22.32    0.96
   0  -5   3  529.40   11.29
   0   5   3  530.98   11.33
   0   5   4   27.56    0.84
   0  -5   4   27.90    0.97
   0  -5  -4   27.86    0.98
   0  -5  -4   24.29    1.30
   0   5   4   26.86    1.41
   0  -5   4   25.94    1.34
   0   5   5    9.93    0.66
   0  -5  -5    8.28    0.63
   0  -5   5    8.56    0.59
   0   5   5    8.35    1.24
   0  -5   5    9.75    1.15
   0  -5   6  108.85    3.28
   0   5   6  114.54    3.45
   0  -5   6  106.78    3.07
   0  -5  -6   99.63    2.42
   0  -5   6  102.43    2.43
   0   5   6  113.30    2.64
   0   5   7    0.59    0.78
   0   5   7    1.02    1.49
   0  -5   7   -1.21    1.24
   0  -5   7    0.15    1.06
   0  -5   7    1.95    1.24
   0  -5  -7    0.70    1.33
   0   5   8    0.34    1.04
   0   5   8    0.35    0.95
   0  -5   8   -0.52    1.16
   0  -5   8    1.73    1.49
   0  -5   9    5.99    1.75
   0   5   9    3.03    1.24
   0  -5   9    6.05    1.42
   0  -5  10    2.17    1.76
   0  -5  10    1.94    1.50
   0  -6   0    2.63    0.39
   0   6   1  450.35    9.01
   0  -6   1  415.74    9.21
   0   6   2   71.49    1.90
   0  -6   2   73.33    1.92
   0   6   3  132.44    3.28
   0  -6   3  127.17    3.23
   0  -6   4   25.78    1.02
   0  -6  -4   24.87    1.01
   0  -6  -4   26.25    1.31
   0  -6   4   26.03    1.25
   0   6   4   25.92    1.40
   0  -6   4   26.10    1.33
   0  -6   5  131.18    3.15
   0  -6  -5  132.64    3.16
   0  -6   5  126.60    3.66
   0  -6   5  134.34    3.58
   0   6   5  133.92    2.98
   0   6   5  143.06    3.77
   0   6   6   36.18    1.16
   0   6   6   34.81    1.97
   0  -6   6   33.60    1.83
   0  -6   6   33.34    1.12
   0  -6  -6   32.16    1.15
   0  -6   6   33.76    1.67
   0   6   7   15.05    0.92
   0  -6  -7   10.64    0.65
   0  -6   7   11.28    0.64
   0   6   7   14.62    1.74
   0  -6   7   14.97    1.53
   0  -6   7   12.13    1.32
   0  -6   7   15.45    1.66
   0   6   8    3.94    1.02
   0  -6   8    2.90    1.24
   0  -6   8    3.05    1.53
   0   6   8    5.75    0.89
   0  -6   9    3.69    1.45
   0   6   9    1.29    1.13
   0  -6   9    4.43    1.78
   0  -6  10   -0.35    1.50
   0  -6  10    1.19    1.88
   0  -7   0   -0.68    0.42
   0   7   1  149.28    3.25
   0  -7   1  154.01    3.45
   0   7   2   15.55    0.49
   0  -7   2   14.65    0.81
   0   7   2   13.73    0.78
   0   7   3  137.68    3.42
   0  -7   3  138.30    3.42
   0  -7   4   30.18    1.47
   0   7   4   29.63    1.47
   0  -7   4   31.35    1.45
   0  -7  -4   32.85    1.22
   0  -7   4   31.41    1.21
   0  -7   5   28.24    1.49
   0  -7   5   24.74    1.12
   0  -7  -5   25.28    1.11
   0   7   5   28.58    1.62
   0  -7   5   24.38    1.53
   0  -7   6   56.58    2.19
   0  -7   6   55.97    1.66
   0  -7  -6   56.24    1.68
   0  -7   6   55.67    2.26
   0   7   6   59.28    2.38
   0   7   7   -0.46    1.41
   0  -7   7   -0.61    1.32
   0  -7   7   -1.50    1.22
   0  -7  -7    0.07    0.65
   0  -7   7   -1.07    0.64
   0   7   8    3.09    0.97
   0  -7   8    2.56    1.33
   0  -7   8    4.71    1.63
   0  -7   9    0.20    1.37
   0   7   9    1.12    1.06
   0  -7   9    1.27    1.88
   0  -7  10   10.42    2.24
   0  -7  10   11.71    1.75
   0  -8   0   78.59    1.91
   0  -8   1    0.78    0.56
   0   8   2  245.12    5.09
   0  -8   2  246.36    5.53
   0   8   3    1.75    0.27
   0   8   3    1.11    0.72
   0  -8   3    0.80    0.72
   0  -8  -4   48.67    1.65
   0  -8   4   48.80    1.65
   0   8   4   52.91    1.86
   0  -8   4   49.80    1.84
   0  -8   5   26.52    1.57
   0   8   5   28.63    1.58
   0  -8   5   30.45    1.58
   0  -8  -5   30.79    1.61
   0  -8   5   28.42    1.26
   0  -8  -5   25.64    1.23
   0  -8   6   12.38    0.94
   0  -8  -6   14.30    0.98
   0  -8   6   13.62    1.40
   0   8   6   12.92    1.50
   0  -8   6   15.64    1.46
   0  -8  -7    0.67    0.72
   0  -8   7    0.27    0.71
   0  -8   7    0.23    1.22
   0   8   7    0.83    0.75
   0  -8   8    0.10    1.75
   0  -8  -8    0.06    0.60
   0  -8   8    0.06    1.33
   0   8   8   -0.22    0.89
   0  -8   9    0.42    2.00
   0  -8   9    1.16    1.43
   0  -8  10    0.86    2.08
   0  -9   0   -0.02    0.45
   0  -9   1   33.94    1.17
   0   9   2   19.27    0.64
   0  -9   2   21.74    1.05
   0   9   3    0.08    0.27
   0  -9   3   -0.04    0.79
   0  -9   4   99.16    2.78
   0  -9  -4  102.14    2.80
   0  -9   4  106.82    2.91
   0  -9  -5    2.28    0.82
   0  -9   5    2.26    0.83
   0  -9   5    2.18    1.09
   0  -9  -5    1.40    1.08
   0  -9  -6    7.37    0.96
   0  -9   6    6.95    0.96
   0  -9   6    9.02    1.37
   0  -9   7    5.97    1.42
   0   9   7    5.57    0.76
   0  -9  -7    4.41    0.87
   0  -9   7    5.16    0.88
   0  -9  -8    0.64    0.72
   0  -9   8    1.62    1.97
   0  -9   8   -0.26    1.46
   0   9   8    0.65    0.82
   0  -9   9   14.63    2.47
   0  -9   9   10.60    1.71
   0  -9  10    0.80    2.28
   0 -10   0    7.17    0.60
   0 -10   1   10.91    0.76
   0 -10   2   85.36    2.39
   0 -10   3    0.59    0.89
   0  10   3    0.46    0.29
   0 -10  -4   24.13    1.26
   0 -10   4   25.17    1.25
   0 -10   4   27.02    1.50
   0 -10  -5    4.14    0.94
   0 -10  -5    5.81    1.18
   0 -10   5    3.38    0.91
   0 -10   6   20.67    1.29
   0 -10  -6   19.94    1.24
   0  10   6   17.88    0.76
   0  10   7    8.38    0.72
   0 -10   7    8.30    1.53
   0 -10   7    6.74    1.04
   0 -10  -7    9.23    1.05
   0 -10  -8    1.24    0.85
   0 -10   8    2.81    1.53
   0 -10   9    0.93    1.61
   0 -10   9    2.70    2.42
   0 -11   0   -0.02    0.51
   0 -11   1    3.55    0.66
   0 -11   2   19.00    1.08
   0 -11   3   67.67    2.23
   0 -11   4    6.05    1.17
   0 -11  -4    4.20    0.97
   0 -11   4    5.08    0.98
   0 -11   5    3.40    0.97
   0 -11  -5    3.96    0.99
   0 -11   6   -0.55    1.01
   0 -11  -6   -0.42    0.97
   0  11   6    0.72    0.24
   0  11   6    0.55    0.25
   0 -11   7    1.25    1.02
   0 -11  -7    1.30    1.00
   0 -11   7    0.39    1.44
   0 -11  -8    2.37    0.98
   0 -11   8    3.38    1.58
   0 -11   9    4.94    1.75
   0 -11   9   10.34    3.01
   0 -12   0  103.42    2.54
   0 -12   1   78.35    2.17
   0 -12   2   10.63    1.00
   0 -12   3   51.56    1.97
   0 -12   4    1.37    1.16
   0 -12   4    2.57    1.00
   0 -12  -4    3.56    1.08
   0 -12   5   57.52    2.15
   0 -12  -5   53.02    2.08
   0 -12   5   59.63    2.37
   0 -12  -6    1.47    1.09
   0 -12   6   -1.69    1.15
   0 -12   7    2.21    1.14
   0 -12  -7    3.49    1.13
   0 -12   8    1.01    1.60
   0 -12  -8    1.76    1.08
   0 -12   9   11.94    3.35
   0 -13   0    0.32    0.65
   0 -13   1   19.00    1.10
   0 -13   2   15.50    1.16
   0 -13   3    2.15    1.04
   0 -13   3    1.21    0.98
   0 -13  -3   -0.48    1.05
   0 -13   4    9.91    1.34
   0 -13  -4    9.53    1.29
   0 -13   4    8.32    1.24
   0 -13   5    1.88    1.34
   0 -13  -5    2.86    1.16
   0 -13   5    2.73    1.13
   0 -13   6   -0.07    1.45
   0 -13  -6    1.36    1.16
   0 -13   6   -0.15    1.19
   0 -13   7    5.06    1.26
   0 -13  -7    6.03    1.24
   0 -13  -8   -0.62    1.12
   0 -13   9   -0.82    3.45
   0 -14   0    7.48    0.82
   0 -14   1   13.81    1.04
   0 -14   2   13.09    1.16
   0 -14   3    0.95    1.07
   0 -14   3   -0.76    1.10
   0 -14  -3   -0.35    1.13
   0 -14   4   61.63    2.46
   0 -14  -4   62.85    2.40
   0 -14   4   57.32    2.31
   0 -14  -5    4.32    1.23
   0 -14   5    1.97    1.17
   0 -14   5    6.45    1.49
   0 -14   6   -0.28    1.26
   0 -14  -6   -0.05    1.24
   0 -14   6    3.68    1.59
   0 -14  -7    5.98    1.34
   0 -14   7    5.61    1.36
   0 -14   7    4.37    1.76
   0 -14  -8    0.28    1.26
   0 -15   0    1.74    0.79
   0 -15   1    4.80    0.92
   0 -15   2    0.06    1.13
   0 -15  -2   -0.13    1.20
   0 -15   2    1.03    0.96
   0 -15   3    1.69    1.14
   0 -15  -3    1.75    1.21
   0 -15   3    1.95    1.14
   0 -15  -4   -0.55    1.27
   0 -15   4   -2.27    1.22
   0 -15   4   -0.17    1.24
   0 -15   5    1.92    1.43
   0 -15   5   -0.35    1.20
   0 -15  -5   -0.06    1.21
   0 -15   6    1.70    1.66
   0 -15   6   -0.48    1.31
   0 -15  -6    0.77    1.29
   0 -15   7    2.20    1.79
   0 -15   7   -0.35    1.41
   0 -15  -7    1.16    1.33
   0 -16   0    3.94    1.36
   0 -16   1   -0.07    1.23
   0 -16   1    2.05    0.90
   0 -16  -2    0.75    1.28
   0 -16   2    1.40    1.20
   0 -16   2    2.63    1.02
   0 -16  -3   -1.48    1.36
   0 -16   3    0.06    1.23
   0 -16   3   -0.38    1.17
   0 -16  -4    1.25    1.26
   0 -16   4    0.06    1.13
   0 -16   4    0.74    1.33
   0 -16   5    1.45    1.53
   0 -16  -5    2.77    1.37
   0 -16   5    0.57    1.28
   0 -16   6    7.31    1.81
   0 -16  -6    6.84    1.50
   0 -16   6    5.38    1.49
   0 -16   7    1.01    1.82
   0 -16   7   -0.37    1.47
   0 -16  -7    0.77    1.42
   0 -17   0   -1.01    1.32
   0 -17   1   15.42    1.64
   0 -17   1   20.70    1.26
   0 -17  -2    0.29    1.33
   0 -17   2   -0.48    1.30
   0 -17   2   -0.56    1.04
   0 -17   3    0.73    1.26
   0 -17  -3    2.08    1.43
   0 -17   3    0.82    1.21
   0 -17   4    6.88    1.52
   0 -17   4    6.22    1.43
   0 -17  -4    6.67    1.50
   0 -17   5    3.18    1.70
   0 -17  -5    0.41    1.41
   0 -17   5    0.93    1.41
   0 -17   6    6.75    1.86
   0 -17  -6    2.26    1.52
   0 -17   6    2.70    1.52
   0 -17  -7    0.70    1.54
   0 -18   0    1.40    1.40
   0 -18   1    6.43    1.55
   0 -18   1    6.07    1.11
   0 -18   2    4.59    1.46
   0 -18  -2    4.06    1.55
   0 -18   2    8.08    1.22
   0 -18  -3    5.90    1.57
   0 -18   3    4.25    1.46
   0 -18   3    5.08    1.32
   0 -18   4   10.26    1.66
   0 -18  -4   10.18    1.67
   0 -18   4    6.12    1.54
   0 -18   5    3.30    1.74
   0 -18   5    1.76    1.55
   0 -18  -5    3.57    1.59
   0 -18   6    4.09    1.92
   0 -18   6    3.44    1.64
   0 -18  -6    0.21    1.55
   0 -18  -7    2.63    1.69
   0 -19   0    0.83    1.50
   0 -19   1    6.44    1.64
   0 -19   1   10.94    1.21
   0 -19  -2    2.25    1.63
   0 -19   2    0.93    1.47
   0 -19  -2    0.93    0.57
   0 -19   2    3.93    1.20
   0 -19   3    2.37    1.38
   0 -19  -3    0.32    1.62
   0 -19   3    0.60    1.46
   0 -19   4    2.26    1.54
   0 -19  -4    2.06    1.63
   0 -19   4    1.85    1.52
   0 -19   5    7.66    1.89
   0 -19  -5    6.54    1.76
   0 -19   5    3.57    1.66
   0 -19   6    2.85    1.78
   0 -19  -6    1.34    1.65
   0 -19  -7    3.06    1.74
   0 -20   0    1.15    1.73
   0 -20   1    3.33    1.70
   0 -20   2    3.02    1.25
   0 -20  -2    0.35    1.74
   0 -20   2   -0.57    1.64
   0 -20  -3    6.42    1.85
   0 -20   3    5.82    1.70
   0 -20   3    8.84    1.54
   0 -20   4    0.08    1.55
   0 -20  -4    0.58    1.69
   0 -20   4    1.15    1.59
   0 -20   5    0.47    1.60
   0 -20  -5   -0.57    1.75
   0 -20   5    0.35    1.83
   0 -20   6    1.88    1.78
   0 -20  -6    1.01    1.71
   0 -21   0   -1.02    1.80
   0 -21   1    5.47    1.82
   0 -21   2    6.62    1.45
   0 -21   2    6.38    1.80
   0 -21  -2    6.97    1.97
   0 -21   3    1.28    1.50
   0 -21  -3   -1.64    1.79
   0 -21   3   -1.25    1.68
   0 -21   4    4.32    1.77
   0 -21  -4    5.26    1.89
   0 -21   4    4.38    1.69
   0 -22   2    5.68    1.56
   0 -22   3    2.92    1.60
   0 -22   4    4.07    1.78
   0 -23   3    2.67    1.69
   1   0   1  334.55    1.84
  -1   0   1  324.98    1.73
  -1   0  -1  328.48    2.00
   1   0   2 9743.25  196.80
  -1   0   2 9702.15  196.78
  -1   0  -2 9618.88  196.86
   1   0   2 9999.00  196.88
   1   0   3  114.66    2.80
  -1   0   3  108.69    2.72
  -1   0   3  107.09    2.85
   1   0   3  107.74    2.88
  -1   0   4   75.29    2.17
   1   0   4   75.49    2.21
  -1   0   4   68.57    2.27
   1   0   4   70.82    2.34
   1   0   5   43.74    1.74
  -1   0   5   41.44    1.69
  -1   0   5   38.45    1.83
   1   0   5   41.89    1.90
  -1   0   6   12.56    1.22
   1   0   6   11.26    1.29
   1   0   6   11.00    1.46
  -1   0   6    9.46    1.46
  -1   0   7    8.55    1.25
   1   0   7    8.34    1.11
   1   0   7   10.29    1.39
   1   0   7    9.36    1.59
  -1   0   7   10.31    1.58
   1   0   8   41.41    1.93
   1   0   8   48.23    2.26
  -1   0   9   10.30    1.53
   1   0   9    5.56    1.42
   1   0  10    1.60    1.50
  -1   0  10    0.12    1.50
  -1   0  11    2.31    1.76
   1   0  11    3.40    1.68
   1  -1  11    3.95    1.73
  -1   1  11    4.35    1.74
   1  -1  10    0.98    1.51
  -1   1  10    0.71    1.51
   1  -1   9    7.47    1.59
  -1   1   9   11.02    1.53
   1  -1   9    9.17    1.48
   1  -1   8    8.62    1.47
   1  -1   8    5.69    1.27
   1  -1   7   16.58    1.72
   1  -1   7   15.95    1.54
   1  -1   7   16.83    1.29
   1  -1   6   91.38    3.14
   1  -1   6  102.06    3.06
   1  -1   5   59.99    2.24
   1  -1   5   61.00    2.11
  -1   1   5   59.22    2.04
   1  -1   4   16.88    1.23
   1  -1   4   21.20    1.11
  -1   1   4   19.41    1.06
  -1   1   3  802.04   17.40
   1  -1   3  862.52   17.45
   1  -1   3  821.31   17.34
  -1   1   3  853.82   17.33
   1  -1   2 1578.50   32.26
  -1  -1  -2 1607.62   32.26
  -1   1   2 1556.82   32.16
  -1  -1  -2 1588.75   32.21
  -1  -1  -1  724.19   14.43
  -1  -1  -1  782.46   14.48
  -1   1   1  786.24   14.33
   1  -1   1  790.71   14.41
   1  -1   1  789.51   14.33
   1   1   1  781.18   16.06
   1   1   1  776.74   15.94
   1   1   1  804.59   16.04
  -1   1  -1  795.23   16.07
   1   1   2 1612.38   32.20
   1   1   2 1596.95   32.25
  -1   1  -2 1530.58   32.23
   1   1   3  847.31   17.55
  -1  -1   3  828.74   17.49
  -1  -1   3  854.71   17.60
   1   1   3  846.78   17.63
   1   1   4   21.33    1.14
  -1  -1   4   17.98    1.08
  -1  -1   4   18.48    1.23
   1   1   5   62.39    2.11
  -1  -1   5   59.95    2.06
  -1  -1   5   57.30    2.17
   1   1   6  105.89    3.16
  -1  -1   6  106.80    3.16
  -1  -1   6   96.02    3.28
   1   1   7   17.34    1.50
   1   1   7   13.92    1.19
  -1  -1   7   18.74    1.54
  -1  -1   7   13.42    1.62
   1   1   8    5.32    1.19
  -1  -1   8    7.74    1.43
   1   1   9    9.74    1.47
  -1  -1   9   10.00    1.56
  -1  -1  10   -0.57    1.55
   1   1  10    1.75    1.49
   1   1  11    3.96    1.67
  -1  -1  11    2.19    1.81
   1  -2  11    3.68    1.76
   1  -2  10    1.32    1.50
  -1   2  10    1.08    1.45
   1  -2   9    4.44    1.43
   1  -2   9    5.76    1.63
  -1   2   9    5.47    1.42
   1  -2   8    6.26    1.29
   1  -2   8    7.52    1.48
   1  -2   7    9.21    1.33
   1  -2   7    8.66    1.18
   1  -2   7    9.62    1.46
   1  -2   6    2.67    1.09
   1  -2   6    2.98    1.19
   1  -2   5   17.75    1.19
   1  -2   5   17.17    1.27
   1  -2   4  466.88    9.46
   1  -2   4  485.40   10.20
  -1  -2  -4  457.82    9.46
   1  -2   3  108.32    2.37
  -1  -2  -3  113.06    2.83
   1  -2   3  113.26    2.86
   1  -2   2  562.99   11.63
  -1  -2  -2  554.51   11.62
   1  -2   2  550.78   11.36
  -1  -2  -2  565.89   11.60
   1  -2   1  473.44    9.70
   1  -2   1  465.35    9.68
   1  -2   1  476.32    9.65
  -1  -2  -1  467.31    9.71
  -1   2   0    0.04    0.10
   1   2   2  554.68   11.20
   1  -2  -2  540.57   11.19
   1  -2  -3  110.41    2.39
  -1  -2   3  109.08    2.82
   1  -2  -4  456.35    9.43
  -1  -2   4  473.41   10.14
   1   2   4  509.41   10.10
  -1  -2   4  496.72   10.05
  -1  -2   4  455.42    9.42
  -1  -2   5   18.50    1.29
  -1  -2   5   18.31    1.23
   1  -2  -5   20.13    1.31
  -1  -2   6    2.56    1.18
  -1  -2   6    3.05    1.06
  -1  -2   7    8.51    1.54
  -1  -2   7    7.34    1.24
   1   2   7    8.29    1.09
  -1  -2   8    8.92    1.34
  -1  -2   8    7.39    1.41
   1   2   8    5.66    1.20
   1   2   8    5.99    1.19
  -1  -2   9    4.31    1.55
  -1  -2   9    4.37    1.41
   1   2   9    4.81    1.35
   1   2   9    5.69    1.31
   1   2  10    1.18    1.40
  -1  -2  10    2.82    1.62
  -1  -2  11    6.71    1.89
   1  -3  10    3.53    1.73
   1  -3  10    0.19    1.52
  -1   3  10    1.78    1.48
   1  -3   9   12.86    1.87
  -1   3   9    9.96    1.44
   1  -3   9   12.59    1.56
  -1   3   9   13.84    1.42
   1  -3   8   20.39    1.52
   1  -3   8   26.19    1.86
   1  -3   7   22.33    1.74
  -1   3   7   23.66    1.95
   1  -3   7   24.60    1.72
   1  -3   7   23.42    1.42
  -1   3   6   11.35    1.48
   1  -3   6    9.91    1.30
   1  -3   6   12.86    1.11
   1  -3   6   12.58    1.26
   1  -3   5   33.23    1.60
  -1   3   5   33.99    1.70
   1  -3   5   34.26    1.52
   1  -3   5   29.96    0.80
  -1  -3  -5   30.66    0.81
  -1  -3  -4   89.19    2.08
   1  -3   4   95.24    2.08
   1  -3   4   89.45    2.65
  -1  -3  -3    9.92    0.89
   1  -3   3   11.52    0.52
   1  -3   3   11.21    0.89
   1  -3   2   48.97    1.26
   1  -3   2   48.19    1.39
   1  -3   2   52.71    1.48
  -1  -3  -2   47.17    1.41
  -1  -3  -1 1295.11   25.99
   1  -3   1 1280.81   25.97
   1  -3   1 1262.44   26.01
  -1   3   0  220.55    4.58
   1  -3  -2   50.27    1.25
   1   3   2   47.04    1.12
   1  -3  -3   12.33    0.54
  -1  -3   3   10.90    0.88
   1   3   3    9.46    0.56
  -1  -3   4   88.15    2.60
   1  -3  -4   92.95    2.06
  -1  -3   4   88.71    2.04
   1   3   5   33.35    1.68
   1  -3  -5   29.67    0.82
  -1  -3   5   33.74    1.58
  -1  -3   5   30.01    0.78
  -1  -3   5   33.89    1.50
   1  -3  -6   13.91    1.36
  -1  -3   6   14.09    1.30
   1   3   6   10.69    1.49
  -1  -3   6   10.43    1.31
   1   3   7   22.16    1.88
   1   3   7   25.63    1.32
  -1  -3   7   24.23    1.67
  -1  -3   7   22.88    1.77
   1   3   7   21.19    1.34
   1   3   8   26.95    1.47
  -1  -3   8   22.90    1.57
   1   3   8   20.85    1.44
  -1  -3   8   23.57    1.82
  -1  -3   9   12.93    1.71
   1   3   9   10.54    1.46
  -1  -3   9   14.61    1.57
   1   3   9   14.20    1.39
  -1  -3  10    4.88    1.73
  -1  -3  10    1.15    1.52
   1   3  10    2.37    1.39
   1  -4  10    4.67    1.94
   1  -4  10    0.40    1.48
  -1   4  10    1.52    1.42
   1  -4   9   16.57    1.94
   1  -4   9   15.56    1.61
  -1   4   9   12.11    1.46
   1  -4   8   18.25    1.78
   1  -4   8   18.12    1.53
  -1   4   8   20.86    1.32
   1  -4   7    8.68    1.41
   1  -4   7    4.94    1.29
  -1   4   7    8.97    1.58
   1  -4   7    8.49    1.15
  -1   4   7    7.12    0.99
   1  -4   6    7.22    0.37
  -1  -4  -6    6.70    0.40
   1  -4   6    8.09    1.25
  -1   4   6   10.28    1.47
   1  -4   6    9.05    1.06
   1  -4   6   10.28    1.28
  -1   4   5   32.57    1.73
   1  -4   5   31.03    1.58
  -1  -4  -5   35.12    1.01
   1  -4   5   33.13    0.98
   1  -4   5   34.20    1.44
  -1  -4  -4   14.62    1.06
   1  -4   4   14.67    0.63
  -1   4   4   16.03    1.16
   1  -4   4   11.94    1.05
   1  -4   3   21.55    0.79
  -1  -4  -3   19.56    1.06
   1  -4   3   22.64    1.00
   1  -4   3   20.83    1.09
  -1   4   3   21.07    1.09
  -1   4   2   59.96    1.66
   1  -4   2   57.38    1.62
   1  -4   2   60.35    1.64
  -1  -4  -1   49.17    1.24
  -1   4   0    3.96    0.40
  -1   4  -1   49.78    1.27
  -1  -4   2   56.40    1.57
   1   4   2   59.63    1.63
   1   4   3   19.42    0.66
   1   4   3   19.90    1.14
  -1  -4   3   21.07    1.13
   1  -4  -3   21.21    0.81
   1   4   4   15.33    0.69
  -1  -4   4   16.41    1.10
   1  -4  -4   14.49    0.66
   1   4   4   10.66    1.13
   1  -4  -5   31.54    0.98
   1   4   5   35.31    1.17
   1   4   5   35.24    1.76
  -1  -4   5   32.27    0.95
  -1  -4   5   33.86    1.63
  -1  -4   6    6.20    0.34
   1   4   6    9.35    1.46
  -1  -4   6    8.07    1.25
   1   4   6    9.21    0.88
   1  -4  -6    9.17    1.26
  -1  -4   6    9.36    1.16
   1  -4  -6    8.41    0.42
   1   4   7    7.06    1.53
  -1  -4   7    7.99    1.38
  -1  -4   7    8.37    1.44
   1   4   7    5.78    1.00
   1   4   7    7.11    1.00
  -1  -4   8   20.49    1.76
  -1  -4   8   19.30    1.49
   1   4   8   19.80    1.40
   1   4   8   20.95    1.32
   1   4   9   14.07    1.43
  -1  -4   9   14.05    1.89
  -1  -4   9   16.63    1.61
   1   4  10    1.22    1.34
  -1  -4  10    3.90    1.62
  -1  -4  10    2.95    1.62
   1  -5  10   -0.14    1.47
   1  -5  10    1.39    1.89
   1  -5   9    1.39    1.34
  -1   5   9    0.82    1.19
   1  -5   9    2.24    1.62
  -1   5   8   12.27    1.08
   1  -5   8   11.96    1.77
   1  -5   8   13.13    1.41
  -1   5   7    1.40    0.83
  -1   5   7    1.52    1.49
   1  -5   7    1.75    1.20
   1  -5   7    2.94    1.30
   1  -5   7    1.54    1.04
   1  -5   6    5.69    1.08
  -1  -5  -6    5.06    0.56
   1  -5   6    4.30    0.55
  -1   5   6    8.36    0.80
   1  -5   6    6.70    1.24
  -1   5   6    6.17    1.42
   1  -5   5   66.80    1.72
  -1   5   5   67.39    1.72
   1  -5   5   65.76    2.31
   1  -5   5   68.93    2.16
  -1  -5  -5   61.41    1.71
  -1   5   5   67.61    2.40
  -1   5   4   36.88    1.01
   1  -5   4   36.84    1.54
   1  -5   4   36.22    1.43
  -1   5   4   37.03    1.58
   1  -5   4   36.05    1.15
  -1  -5  -4   36.24    1.54
   1  -5   3   42.23    1.45
  -1   5   3   41.18    1.51
   1  -5   3   43.16    1.27
  -1   5   3   38.41    0.95
   1  -5   3   41.49    1.49
  -1   5   2  127.14    2.91
  -1  -5  -2  120.25    2.58
   1  -5   2  125.62    2.91
  -1   5   1   11.80    0.54
  -1   5   1   13.86    0.47
  -1   5   0   15.91    0.62
  -1  -5   0   15.78    0.58
   1  -5   0   15.83    0.59
  -1  -5   2  120.83    2.87
   1   5   2  122.36    2.88
   1  -5  -3   43.03    1.30
  -1  -5   3   41.39    1.48
   1   5   3   39.37    1.52
   1  -5  -4   37.92    1.20
  -1  -5   4   39.57    1.58
   1   5   4   40.53    1.65
   1   5   4   37.55    1.06
   1  -5  -5   64.49    1.70
   1   5   5   68.68    1.71
   1   5   5   64.92    2.35
  -1  -5   5   66.11    2.29
  -1  -5   5   59.36    1.67
   1   5   6    5.42    1.34
  -1  -5   6    6.61    1.23
  -1  -5   6    3.16    0.51
   1  -5  -6    4.96    0.58
   1   5   6    6.89    0.78
   1  -5  -6    8.38    1.33
  -1  -5   6    8.26    1.19
  -1  -5   7    1.53    1.18
   1   5   7    1.19    1.39
  -1  -5   7    2.15    1.03
   1   5   7    0.12    0.89
   1  -5  -7    4.24    1.38
  -1  -5   7    1.76    1.27
   1   5   7    3.13    0.85
  -1  -5   8   13.19    1.72
   1   5   8   11.47    1.21
  -1  -5   8   12.96    1.38
   1   5   8   13.86    1.11
  -1  -5   9    1.65    1.60
  -1  -5   9   -0.58    1.32
   1   5   9   -0.69    1.13
  -1  -5  10    1.62    1.70
  -1  -5  10    0.21    1.53
   1  -6  10    3.85    2.04
   1  -6  10    6.65    1.66
   1  -6   9    2.98    1.85
   1  -6   9    1.68    1.38
  -1   6   9    1.81    1.18
  -1   6   8    2.58    0.85
   1  -6   8   -0.30    1.16
   1  -6   8    0.78    1.60
   1  -6   7   10.87    0.63
  -1  -6  -7    8.86    0.62
  -1   6   7   12.51    1.71
  -1   6   7   12.10    0.88
   1  -6   7   12.06    1.31
   1  -6   7   14.19    1.70
  -1  -6  -6    8.64    0.69
   1  -6   6    9.27    0.69
  -1   6   6   10.18    0.74
  -1   6   6    9.14    1.45
   1  -6   6    9.92    1.36
   1  -6   6    9.60    1.17
   1  -6   5   49.32    1.52
  -1   6   5   51.44    1.35
   1  -6   5   55.87    2.08
  -1  -6  -5   48.94    1.53
  -1   6   5   52.96    2.12
  -1  -6  -5   54.62    2.02
   1  -6   5   53.70    1.94
   1  -6   4   13.24    0.78
  -1  -6  -4   16.74    1.10
   1  -6   4   15.03    1.06
   1  -6   4   13.98    1.10
  -1   6   4   11.72    1.10
   1  -6   3   48.33    1.50
   1  -6   3   48.54    1.64
   1  -6   3   52.70    1.67
  -1   6   3   50.17    1.69
  -1  -6  -2   31.09    0.76
  -1   6   2   30.61    1.10
  -1   6   1   37.30    0.98
  -1   6   1   36.97    0.97
   1  -6   0    0.58    0.36
  -1   6   0    0.40    0.42
  -1  -6   1   34.63    1.10
  -1  -6   1   32.76    0.93
  -1  -6   2   30.69    1.08
   1  -6  -3   51.67    1.54
  -1  -6   3   50.24    1.67
   1   6   3   50.62    1.68
   1  -6  -4   13.20    0.79
  -1  -6   4   14.15    1.09
   1   6   4   13.46    1.12
   1  -6  -5   49.46    1.55
  -1  -6   5   50.17    1.52
   1   6   5   54.88    2.09
   1   6   5   53.85    1.38
  -1  -6   5   48.26    2.00
   1   6   6   12.03    0.78
  -1  -6   6    9.12    1.34
   1   6   6   10.35    1.44
   1  -6  -6    8.68    0.72
  -1  -6   6    9.58    0.66
   1   6   7   12.36    0.90
  -1  -6   7    9.90    0.61
   1  -6  -7    9.00    0.64
  -1  -6   7   11.80    1.47
  -1  -6   7   10.90    1.34
   1   6   7   11.71    1.01
  -1  -6   7   15.01    1.64
  -1  -6   8    2.25    1.24
   1   6   8    2.79    1.00
  -1  -6   8    0.71    1.44
   1   6   8    2.26    0.85
  -1  -6   9    1.87    1.66
   1   6   9    3.05    1.10
  -1  -6   9    2.10    1.41
  -1  -6  10    5.45    1.94
  -1  -6  10    3.61    1.59
   1  -7  10    1.87    2.09
   1  -7  10    3.00    1.59
   1  -7   9    1.90    1.94
   1  -7   9    2.17    1.37
  -1   7   9    1.69    1.13
  -1   7   8    4.63    1.03
   1  -7   8    5.84    1.36
   1  -7   8    4.86    1.83
  -1   7   7   14.23    0.80
  -1  -7  -7    9.46    0.78
   1  -7   7    9.77    0.77
  -1   7   7   12.32    1.69
   1  -7   7   13.54    1.43
  -1   7   6   10.92    0.64
   1  -7   6    9.21    1.25
   1  -7   6    9.55    0.80
  -1  -7  -6    8.07    0.80
  -1   7   6    9.99    1.49
   1  -7   6   11.11    1.34
   1  -7   5   39.06    1.76
  -1  -7  -5   36.30    1.33
   1  -7   5   37.50    1.37
  -1   7   5   37.22    1.81
   1  -7   5   39.92    1.74
  -1  -7  -5   38.50    1.74
   1  -7   4   30.12    1.20
   1  -7   4   31.83    1.45
  -1  -7  -4   31.46    1.43
  -1   7   4   28.91    1.48
   1  -7   4   32.39    1.46
  -1   7   3   14.87    1.01
   1  -7   3   15.25    0.85
   1  -7   3   15.41    0.97
  -1   7   2  165.44    3.79
  -1   7   2  167.46    3.53
   1  -7   1   79.07    1.95
  -1   7   1   76.72    1.75
  -1   7   1   71.56    1.70
  -1   7   0  156.17    3.48
  -1  -7   0  154.16    3.43
   1  -7   0  160.19    3.45
  -1  -7   1   77.04    1.79
  -1  -7   1   79.11    2.01
  -1  -7   2  168.43    3.82
   1  -7  -3   16.17    0.92
  -1  -7   3   16.56    1.00
   1  -7  -4   30.52    1.21
  -1  -7   4   31.47    1.44
   1   7   4   30.80    1.46
  -1  -7   5   37.91    1.70
  -1  -7   5   39.53    1.37
   1  -7  -5   36.30    1.35
  -1  -7   5   39.69    1.76
   1   7   5   40.47    1.82
   1  -7  -6    8.61    0.82
  -1  -7   6    8.15    0.76
  -1  -7   6    9.98    1.35
  -1  -7   6    9.83    1.25
  -1  -7   7    9.87    0.74
   1  -7  -7   11.81    0.81
  -1  -7   7   11.38    1.51
  -1  -7   7   11.52    1.41
   1   7   7   12.35    0.96
  -1  -7   7   13.15    1.67
   1   7   8    3.06    0.96
  -1  -7   8    4.30    1.35
  -1  -7   8    5.54    1.73
  -1  -7   9    4.65    1.48
  -1  -7   9    2.15    1.76
  -1  -7  10    2.34    1.58
  -1  -7  10    1.13    1.86
   1  -8  10    1.67    2.38
   1  -8   9    0.80    1.37
   1  -8   9    2.51    2.21
  -1  -8  -8    5.84    0.67
  -1   8   8    7.46    1.03
   1  -8   8    9.13    1.50
   1  -8   8   12.11    2.17
   1  -8   7    1.49    0.70
  -1  -8  -7    2.33    0.73
   1  -8   7    5.32    1.34
  -1   8   7    2.44    1.45
   1  -8   6   19.11    1.06
  -1   8   6   16.02    1.61
  -1  -8  -6   21.05    1.59
   1  -8   6   19.45    1.52
  -1  -8  -6   15.87    1.03
  -1   8   5   33.37    1.72
   1  -8   5   32.76    1.36
  -1  -8  -5   32.82    1.34
  -1  -8  -5   34.39    1.71
   1  -8   5   32.70    1.69
   1  -8   4    7.70    0.81
  -1   8   4    7.70    1.03
   1  -8   3   75.12    2.13
  -1   8   3   72.14    2.12
  -1   8   2   87.02    2.26
   1  -8   2   94.48    2.45
  -1   8   2   94.07    2.06
  -1   8   1  134.43    2.99
   1  -8   1  134.83    3.15
  -1  -8   0   73.70    1.84
   1  -8   0   77.31    1.86
  -1  -8   1  137.10    3.22
  -1  -8   2   96.43    2.51
  -1  -8   2   91.27    2.32
   1  -8  -3   79.22    2.25
  -1  -8   3   78.92    2.24
   1  -8  -4    9.01    0.83
  -1  -8   4    7.44    1.01
  -1  -8   5   32.67    1.34
   1  -8  -5   33.17    1.35
  -1  -8   5   30.73    1.60
  -1  -8   5   31.66    1.66
  -1  -8   6   17.86    1.54
  -1  -8   6   17.04    1.02
   1   8   6   16.96    0.86
  -1  -8   6   18.21    1.46
   1  -8  -6   17.90    1.06
   1   8   7    2.04    0.75
  -1  -8   7    1.45    1.23
  -1  -8   7    2.07    1.32
   1  -8  -7    1.12    0.73
  -1  -8   7    1.93    0.67
  -1  -8   8    7.42    1.50
   1   8   8    6.73    0.93
   1  -8  -8    5.52    0.68
  -1  -8   8    9.76    1.87
  -1  -8   9   -0.39    1.85
  -1  -8   9    0.56    1.47
  -1  -8  10    4.17    2.08
   1  -9  10    4.82    2.62
   1  -9   9    2.98    1.61
   1  -9   9    5.14    2.45
  -1   9   8    1.76    0.89
   1  -9   8    0.13    1.40
  -1  -9  -8    0.13    0.72
   1  -9   7    6.65    1.42
   1  -9   7    5.84    0.90
  -1  -9  -7    4.76    0.89
  -1  -9  -6   26.46    1.30
   1  -9   6   32.00    1.79
   1  -9   6   27.57    1.34
  -1   9   6   28.90    1.82
  -1   9   5   14.75    1.32
  -1  -9  -5   13.46    1.04
   1  -9   5   14.55    1.09
  -1  -9  -5   15.96    1.36
  -1   9   4    6.11    0.99
   1  -9   4    3.93    0.80
   1  -9   3    5.85    0.89
  -1   9   3    4.02    0.37
   1  -9   3    4.63    0.77
  -1   9   3    4.51    0.77
   1  -9   2   39.24    1.40
  -1   9   2   37.54    1.01
  -1   9   1   20.26    0.78
   1  -9   1   20.77    0.92
   1  -9   0  102.92    2.43
  -1  -9   0  101.38    2.40
  -1  -9   1   20.40    0.93
  -1  -9   2   40.17    1.42
  -1  -9   2   35.63    1.17
  -1  -9   3    3.69    0.74
  -1  -9   3    4.93    0.89
   1  -9  -3    4.16    0.78
   1  -9  -4    4.09    0.82
  -1  -9   4    6.11    0.97
   1  -9  -5   13.32    1.02
  -1  -9   5   11.63    1.00
  -1  -9   5   12.88    1.29
   1   9   5   10.93    0.54
  -1  -9   6   25.00    1.71
  -1  -9   6   31.26    1.77
   1   9   6   24.56    0.92
  -1  -9   6   25.46    1.30
   1  -9  -6   26.46    1.31
   1  -9  -7    6.20    0.91
  -1  -9   7    5.75    0.86
   1   9   7    5.52    0.71
  -1  -9   7    7.69    1.43
  -1  -9   7    7.06    1.48
  -1  -9   8    2.91    1.97
   1  -9  -8    0.11    0.73
  -1  -9   8    0.33    1.42
  -1  -9   9    4.39    1.59
  -1  -9   9    5.52    2.16
  -1  -9  10    1.31    2.04
   1 -10   9    3.15    2.76
   1 -10   9    2.41    1.61
   1 -10   8    3.19    1.54
  -1 -10  -8    4.16    0.89
   1 -10   7    1.86    1.36
  -1 -10  -7    2.37    0.95
  -1  10   7    2.84    0.72
   1 -10   7    1.81    0.95
   1 -10   6    2.49    1.30
  -1 -10  -6    1.88    0.92
   1 -10   6    3.42    0.97
  -1  10   5   13.49    1.29
  -1 -10  -5   15.53    1.35
  -1 -10  -5   14.88    1.14
   1 -10   5   12.66    1.10
  -1  10   4    4.75    0.40
   1 -10   4    4.41    0.87
  -1  10   4    4.51    0.92
   1 -10   3   67.76    2.18
   1 -10   3   72.77    2.20
  -1  10   3   66.39    1.57
  -1  10   2    7.29    0.52
   1 -10   2    6.58    0.82
   1 -10   1    1.49    0.61
   1 -10   0    2.85    0.53
  -1 -10   0    3.79    0.51
  -1 -10   1    2.41    0.58
  -1 -10   2    8.22    0.87
   1 -10  -3   74.31    2.30
  -1 -10   3   74.23    2.33
  -1 -10   3   71.66    2.11
  -1 -10   4    5.16    1.11
  -1 -10   4    5.30    0.97
   1 -10  -4    3.10    0.89
  -1 -10   5   13.79    1.29
  -1 -10   5   12.98    1.11
   1 -10  -5   11.88    1.10
   1 -10  -6    1.18    0.92
  -1 -10   6    1.87    0.93
   1  10   6    2.51    0.43
  -1 -10   6    2.04    1.22
   1  10   7    2.71    0.57
  -1 -10   7    3.48    1.46
  -1 -10   7    0.74    0.90
   1 -10  -7    2.75    0.94
   1 -10  -8    3.76    0.88
  -1 -10   8    4.98    1.60
  -1 -10   9    2.65    2.17
  -1 -10   9    1.08    1.62
   1 -11   9    5.91    3.41
   1 -11   9    0.22    1.62
   1 -11   8    8.61    1.71
  -1 -11  -8    3.01    0.96
  -1  11   7    6.50    0.66
   1 -11   7   11.21    1.61
   1 -11   7    8.32    1.15
  -1 -11  -7    8.32    1.12
  -1 -11  -6    1.40    0.95
   1 -11   6   -0.17    0.99
   1 -11   5    3.98    1.02
  -1 -11  -5    3.69    1.01
  -1  11   5    4.26    0.40
  -1  11   4   13.10    0.50
   1 -11   4   14.77    1.32
   1 -11   4   14.15    1.14
   1 -11   3   23.67    1.35
   1 -11   3   24.49    1.34
  -1  11   3   21.96    0.73
   1 -11   2   27.94    1.26
  -1  11   2   30.56    0.95
   1 -11   1    4.84    0.67
  -1 -11   0   10.46    0.70
   1 -11   0   11.46    0.71
  -1 -11   1    5.48    0.70
  -1 -11   2   29.99    1.33
  -1 -11   3   24.29    1.42
   1 -11  -3   23.46    1.36
  -1 -11   4   15.78    1.41
   1 -11  -4   12.92    1.18
  -1 -11   5    4.30    1.00
   1 -11  -5    4.02    1.01
  -1 -11   5    4.08    1.33
  -1 -11   6    1.88    1.02
   1 -11  -6    0.21    0.96
  -1 -11   7    6.70    1.62
  -1 -11   7    7.88    1.15
   1 -11  -7    8.55    1.12
   1 -11  -8    3.42    1.00
  -1 -11   8    6.50    1.66
  -1 -11   9    5.27    2.43
  -1 -11   9    1.25    1.67
   1 -12   9    5.86    3.91
  -1 -12  -8    2.80    1.08
   1 -12   8    2.61    1.58
   1 -12   7    7.74    1.27
  -1 -12  -7   10.04    1.22
   1 -12   6    1.54    1.09
  -1 -12  -6    2.82    1.07
  -1 -12  -5   28.68    1.61
   1 -12   5   31.76    1.68
   1 -12   5   34.16    1.93
   1 -12   4    5.15    1.09
   1 -12   4    6.97    1.23
   1 -12   3   28.69    1.54
   1 -12   3   32.50    1.57
   1 -12   2   20.13    1.19
   1 -12   1    4.04    0.75
  -1 -12   0    1.93    0.62
   1 -12   0    3.02    0.64
  -1 -12   1    3.19    0.74
  -1 -12   2   22.28    1.21
   1 -12  -3   30.13    1.61
  -1 -12   3   32.15    1.60
   1 -12  -4    4.31    1.07
  -1 -12   4    4.92    1.23
   1 -12  -5   27.31    1.59
  -1 -12   5   29.20    1.62
  -1 -12   5   31.33    1.90
  -1 -12   6    5.31    1.16
   1 -12  -6    4.98    1.15
  -1 -12   7    9.75    1.25
   1 -12  -7    8.91    1.22
   1 -12  -8    3.08    1.07
  -1 -12   8    1.93    1.64
  -1 -12   9    8.82    2.72
  -1 -13  -8    3.61    1.20
  -1 -13  -7    0.65    1.16
   1 -13   7    0.59    1.18
   1 -13   6    5.22    1.26
  -1 -13  -6    5.73    1.24
   1 -13   6    5.92    1.55
   1 -13   5    0.62    1.08
  -1 -13  -5    0.41    1.10
   1 -13   5    1.65    1.27
   1 -13   4   37.10    1.84
  -1 -13  -4   39.85    1.88
   1 -13   4   46.35    2.01
   1 -13   3    6.70    1.11
   1 -13   3    5.81    1.12
   1 -13   2    5.59    1.00
   1 -13   2    7.41    1.16
   1 -13   1   29.32    1.29
   1 -13   0    6.48    0.75
  -1 -13   0    6.17    0.75
  -1 -13   1   29.97    1.30
   1 -13  -2    5.06    1.14
  -1 -13   2    5.63    1.00
   1 -13  -3    3.90    1.10
  -1 -13   3    5.24    1.15
   1 -13  -4   43.37    1.95
  -1 -13   4   36.89    1.82
  -1 -13   4   44.88    2.02
  -1 -13   5   -1.16    1.15
   1 -13  -5   -0.41    1.14
  -1 -13   5    0.54    1.32
   1 -13  -6    3.53    1.20
  -1 -13   6    6.97    1.26
  -1 -13   6    7.68    1.57
  -1 -13   7    1.06    1.19
   1 -13  -7   -0.52    1.20
   1 -13  -8    3.55    1.23
  -1 -13   9    0.91    2.81
  -1 -14  -8    7.55    1.38
   1 -14   7    1.74    1.66
   1 -14   7   -1.23    1.29
  -1 -14  -7   -0.76    1.23
   1 -14   6    9.31    1.68
  -1 -14  -6    8.16    1.33
   1 -14   6    6.89    1.38
   1 -14   5    8.71    1.53
   1 -14   5    6.17    1.30
  -1 -14  -5    6.18    1.29
   1 -14   4    7.29    1.38
   1 -14   4    4.05    1.23
  -1 -14  -4    4.32    1.22
   1 -14   3    4.50    1.15
   1 -14   3    5.05    1.14
   1 -14   2    3.08    0.99
   1 -14   2    5.32    1.19
   1 -14   1    9.48    0.96
   1 -14   1    8.51    1.29
   1 -14   0   24.99    1.11
  -1 -14   0   23.48    1.09
  -1 -14   1    8.86    0.97
  -1 -14   2    4.78    1.00
   1 -14  -2    5.12    1.27
   1 -14  -3    4.58    1.22
  -1 -14   3    6.29    1.19
   1 -14  -4    2.55    1.21
  -1 -14   4    3.76    1.19
  -1 -14   4    4.96    1.35
  -1 -14   5    3.92    1.25
  -1 -14   5    7.32    1.53
   1 -14  -5    6.11    1.28
  -1 -14   6    7.40    1.67
   1 -14  -6    4.49    1.29
  -1 -14   6    5.11    1.32
  -1 -14   7    3.17    1.69
  -1 -14   7   -0.11    1.26
   1 -14  -7    0.21    1.28
   1 -14  -8    6.41    1.33
   1 -15   7    2.25    1.73
   1 -15   7   -0.87    1.39
  -1 -15  -7    1.27    1.33
   1 -15   6    7.93    1.79
   1 -15   6    3.29    1.39
  -1 -15  -6    5.71    1.42
  -1 -15  -5    1.97    1.28
   1 -15   5    5.57    1.53
   1 -15   5    1.25    1.22
  -1 -15  -4    0.12    1.26
   1 -15   4    0.44    1.29
   1 -15   4    1.05    1.21
   1 -15   3   -1.23    1.13
   1 -15   3    0.09    1.11
   1 -15   2   22.89    1.32
   1 -15   2   18.91    1.53
   1 -15   1   10.54    1.41
   1 -15   1   12.57    1.04
   1 -15   0   19.19    1.61
  -1 -15   0   20.58    1.08
  -1 -15   1   12.05    1.03
  -1 -15   2   23.37    1.38
   1 -15  -2   19.14    1.65
   1 -15  -3   -0.87    1.26
  -1 -15   3   -0.53    1.11
  -1 -15   3    0.33    1.11
  -1 -15   4   -0.81    1.22
   1 -15  -4    1.83    1.26
  -1 -15   4    2.94    1.32
  -1 -15   5    2.44    1.20
   1 -15  -5    2.41    1.29
  -1 -15   5    1.56    1.48
  -1 -15   6    6.97    1.46
   1 -15  -6    4.78    1.40
  -1 -15   6    7.00    1.74
   1 -15  -7   -1.07    1.33
  -1 -15   7   -0.23    1.37
  -1 -15   7   -0.38    1.72
   1 -16   7    4.62    1.95
   1 -16   7    5.53    1.55
  -1 -16  -7    5.06    1.49
   1 -16   6    2.23    1.74
   1 -16   6    4.60    1.46
  -1 -16  -6    4.57    1.48
   1 -16   5    6.71    1.62
  -1 -16  -5    4.58    1.40
   1 -16   5    6.66    1.44
  -1 -16  -4    7.10    1.40
   1 -16   4    5.63    1.37
   1 -16   4    5.49    1.34
   1 -16   3    0.50    1.19
  -1 -16  -3   -0.34    1.26
   1 -16   3    1.31    1.15
   1 -16   2    8.20    1.38
   1 -16   2   11.42    1.16
   1 -16   1   16.58    1.58
   1 -16   1   17.17    1.18
   1 -16   0   26.56    1.82
  -1 -16   0   22.60    1.18
  -1 -16   1   17.09    1.15
   1 -16  -2   12.63    1.54
  -1 -16   2   10.67    1.18
  -1 -16   3   -0.37    1.22
   1 -16  -3   -0.07    1.31
  -1 -16   3    0.39    1.20
  -1 -16   4    3.09    1.27
   1 -16  -4    6.11    1.37
  -1 -16   4    8.63    1.46
   1 -16  -5    4.87    1.45
  -1 -16   5    5.02    1.37
  -1 -16   5    8.94    1.66
  -1 -16   6    2.84    1.42
   1 -16  -6    2.59    1.42
  -1 -16   6    3.25    1.70
   1 -16  -7    7.05    1.53
  -1 -16   7    7.63    1.64
  -1 -16   7   11.39    2.05
  -1 -17  -7    2.46    1.57
   1 -17   6    1.49    1.79
   1 -17   6    3.91    1.55
  -1 -17  -6    3.87    1.55
   1 -17   5    2.80    1.60
  -1 -17  -5    3.94    1.46
   1 -17   5    3.38    1.46
   1 -17   4    4.02    1.43
   1 -17   4    3.07    1.37
  -1 -17  -4    3.44    1.47
   1 -17   3    4.38    1.25
   1 -17   3    2.06    1.28
  -1 -17  -3    2.31    1.45
   1 -17   2    4.58    1.12
  -1 -17  -2    4.35    1.46
   1 -17   2    2.12    1.30
   1 -17   1   16.81    1.19
   1 -17   1   13.66    1.59
   1 -17   0    7.94    1.50
  -1 -17   1   14.74    1.18
  -1 -17   2    4.59    1.08
   1 -17  -2    1.84    0.52
   1 -17  -2    4.21    1.46
  -1 -17   2    2.61    1.32
  -1 -17   3    3.60    1.30
   1 -17  -3    1.78    1.33
  -1 -17   3    2.87    1.29
  -1 -17   4    5.60    1.55
   1 -17  -4    2.89    1.44
  -1 -17   4    4.27    1.35
  -1 -17   5    3.96    1.68
   1 -17  -5    2.70    1.48
  -1 -17   5    3.23    1.43
  -1 -17   6    1.89    1.80
   1 -17  -6    2.62    1.55
  -1 -17   6    2.23    1.53
   1 -17  -7    2.58    1.59
  -1 -18  -7    0.94    1.64
   1 -18   6    3.35    1.88
  -1 -18  -6    2.70    1.62
   1 -18   6    2.07    1.65
   1 -18   5    7.65    1.82
  -1 -18  -5    1.52    1.54
   1 -18   5    2.73    1.60
   1 -18   4    2.15    1.48
   1 -18   4    0.98    1.41
  -1 -18  -4   -0.07    1.46
   1 -18   3    3.15    1.28
   1 -18   3    2.47    1.41
  -1 -18  -3    3.00    1.57
   1 -18   2    2.72    1.14
  -1 -18  -2    0.31    1.52
   1 -18   2    0.73    1.39
   1 -18   1   17.36    1.27
   1 -18   1   14.13    1.70
  -1 -18   0    0.71    1.38
   1 -18   0    0.15    1.39
  -1 -18   1   14.54    1.24
  -1 -18   1   14.43    1.73
  -1 -18   2    1.38    1.11
   1 -18  -2    0.60    0.51
   1 -18  -2   -0.47    1.51
  -1 -18   2    1.61    1.38
  -1 -18   3    1.96    1.31
   1 -18  -3    2.65    1.49
  -1 -18   3    1.27    1.35
  -1 -18   4    0.12    1.49
  -1 -18   4    2.15    1.46
  -1 -18   5    2.65    1.74
   1 -18  -5    3.25    1.55
  -1 -18   5    3.64    1.56
  -1 -18   6    4.65    1.98
  -1 -18   6    2.35    1.66
   1 -18  -6    5.24    1.68
   1 -18  -7    4.93    1.71
  -1 -19  -7    0.28    1.70
  -1 -19  -6    1.40    1.69
   1 -19   6    1.65    1.70
   1 -19   5    1.84    1.77
   1 -19   5   -1.19    1.60
  -1 -19  -5    0.91    1.58
   1 -19   4    4.16    1.58
   1 -19   4    3.12    1.53
  -1 -19  -4    4.53    1.67
   1 -19   3    3.31    1.34
  -1 -19  -3    3.27    1.69
   1 -19   3    2.48    1.54
  -1 -19  -2    0.59    1.61
   1 -19   2    2.40    1.16
   1 -19   2    0.31    1.46
   1 -19   1    1.36    1.48
   1 -19   0   10.27    1.70
  -1 -19   0   10.03    1.73
  -1 -19   1    2.44    1.57
  -1 -19   1    1.99    1.11
  -1 -19   2    1.56    1.47
   1 -19  -2    1.40    1.58
   1 -19  -2    0.71    0.42
  -1 -19   2    1.80    1.18
  -1 -19   3    0.45    1.51
  -1 -19   3    4.56    1.41
   1 -19  -3    2.92    1.72
  -1 -19   4    6.05    1.64
   1 -19  -4    3.57    1.69
  -1 -19   4    4.89    1.54
  -1 -19   5    0.57    1.79
   1 -19  -5    1.30    1.59
  -1 -19   5    0.30    1.52
   1 -19  -6   -0.59    1.66
  -1 -19   6   -0.67    1.66
   1 -19  -7    2.73    1.76
   1 -20   6    0.63    1.78
  -1 -20  -6   -0.23    1.73
   1 -20   5    1.02    1.65
  -1 -20  -5    1.61    1.69
   1 -20   5    1.68    1.84
   1 -20   4   -1.49    1.60
  -1 -20  -4   -1.00    1.64
   1 -20   4    0.24    1.60
   1 -20   3    7.67    1.49
  -1 -20  -3    3.86    1.78
   1 -20   3    4.44    1.65
   1 -20   2    4.74    1.29
   1 -20   2    0.16    1.60
  -1 -20  -2    2.40    1.78
   1 -20   1   12.14    1.91
   1 -20   0   -0.43    1.69
  -1 -20   0   -0.62    1.76
  -1 -20   1   12.46    1.94
  -1 -20   1   19.89    1.48
  -1 -20   2    2.69    1.32
   1 -20  -2    0.96    1.73
  -1 -20   2   -0.25    1.63
   1 -20  -3    3.01    1.78
  -1 -20   3    4.02    1.64
  -1 -20   3    8.27    1.56
   1 -20  -4   -1.68    1.67
  -1 -20   4    0.23    1.56
  -1 -20   4    0.86    1.62
  -1 -20   5    1.32    1.61
   1 -20  -5    0.73    1.69
  -1 -20   5    3.61    1.87
  -1 -20   6    1.26    1.77
   1 -20  -6    1.56    1.74
   1 -21   4    3.80    1.70
  -1 -21  -4    0.87    1.77
   1 -21   4    0.25    1.70
   1 -21   3    2.73    1.48
   1 -21   3   -0.25    1.67
  -1 -21  -3   -0.09    1.83
   1 -21   2   13.85    1.55
  -1 -21  -2    7.03    2.01
   1 -21   2    9.00    1.91
   1 -21   1   -0.09    1.74
  -1 -21   0    0.28    1.79
   1 -21   0    1.11    1.82
  -1 -21   1    0.46    1.77
  -1 -21   2   13.38    1.55
   1 -21  -2    6.80    1.96
  -1 -21   2    5.80    1.80
  -1 -21   3    5.32    1.57
   1 -21  -3    0.64    1.85
  -1 -21   3    1.33    1.70
  -1 -21   4    2.19    1.65
   1 -21  -4    2.21    1.94
  -1 -21   4    2.05    1.62
   1 -22   4    2.74    1.71
   1 -22   3    8.00    1.68
  -1 -22   2    6.15    1.56
  -1 -22   3   10.59    1.74
  -1 -22   4   -0.32    1.77
   1 -23   3    4.11    1.68
  -1 -23   3    2.36    1.75
   2   0   1  161.60    3.35
  -2   0   1  155.73    3.34
   2   0   1  159.79    3.32
  -2   0   1  158.16    3.30
  -2   0  -2 2457.12   49.72
   2   0   2 2457.29   49.65
  -2   0   2 2416.64   49.59
   2   0   2 2434.66   49.51
   2   0   2 2491.86   49.70
  -2   0  -3 1168.38   24.20
   2   0   3 1168.30   24.13
  -2   0   3 1169.89   24.06
   2   0   3 1175.78   24.21
  -2   0   4  171.86    4.39
   2   0   4  180.19    4.34
  -2   0   4  181.27    4.27
   2   0   4  174.00    4.41
   2   0   5    2.30    1.06
   2   0   5    6.96    0.96
  -2   0   5    6.71    0.94
  -2   0   5    5.34    1.13
  -2   0   6   42.64    2.09
  -2   0   6   40.00    1.80
   2   0   6   38.84    1.56
   2   0   6   39.73    1.87
   2   0   6   38.19    1.98
  -2   0   7    5.05    1.25
   2   0   7    4.37    1.27
   2   0   7    1.76    1.33
  -2   0   7    2.03    1.51
   2   0   7    3.65    1.02
   2   0   8   11.09    1.34
   2   0   8   10.72    1.47
   2   0   9   -0.70    1.31
  -2   0   9   -0.68    1.39
  -2   0  10    2.51    1.57
   2   0  10    2.90    1.49
  -2   0  11    5.33    1.84
   2   0  11    8.54    1.77
   2  -1  11    6.48    1.76
  -2   1  11    3.34    1.78
   2  -1  10    2.45    1.51
  -2   1  10    3.32    1.57
   2  -1   9   12.00    1.58
   2  -1   9   18.51    1.87
  -2   1   9   14.33    1.60
   2  -1   8   13.37    1.42
   2  -1   8   14.90    1.68
   2  -1   7   30.78    1.93
   2  -1   7   28.63    1.56
   2  -1   7   28.77    1.80
   2  -1   6   20.31    1.61
   2  -1   6   22.75    1.26
   2  -1   6   20.20    1.45
   2  -1   5   33.66    1.68
   2  -1   5   34.75    1.36
   2  -1   5   40.02    1.67
   2  -1   4  364.11    8.25
   2  -1   4  367.34    8.15
  -2   1   4  372.25    8.09
   2  -1   3  302.71    6.19
   2  -1   3  305.86    6.74
  -2   1   3  297.76    6.56
  -2  -1  -3  297.45    6.72
  -2  -1  -2 1698.57   33.37
  -2  -1  -2 1656.32   33.44
   2  -1   2 1660.30   33.41
   2  -1   2 1630.85   33.12
   2  -1   2 1631.33   33.27
  -2   1   2 1618.82   33.11
  -2  -1  -1   11.55    0.51
   2  -1   1   11.50    0.48
  -2   1   1   10.99    0.43
   2  -1   1   12.17    0.44
  -2   1   0    0.00    0.02
   2   1   1   11.92    0.55
   2   1   1   11.68    0.42
   2   1   1   12.16    0.37
  -2   1  -1   11.23    0.48
   2   1   2 1598.37   33.51
   2  -1  -2 1641.14   33.23
  -2   1  -2 1656.90   33.55
  -2   1  -2 1656.07   33.22
  -2  -1   2 1613.74   33.41
   2   1   2 1686.91   33.49
  -2   1  -3  296.17    6.63
   2  -1  -3  301.08    6.11
   2   1   3  297.28    6.57
  -2  -1   3  289.73    6.49
   2   1   3  288.13    6.64
  -2  -1   4  369.23    8.30
   2  -1  -4  370.08    8.14
   2   1   4  374.65    8.24
  -2  -1   4  372.21    8.17
  -2  -1   5   34.65    1.67
  -2  -1   5   35.11    1.54
   2   1   5   38.74    1.67
  -2  -1   6   21.93    1.70
   2   1   6   22.01    1.50
   2   1   6   23.03    1.23
  -2  -1   6   23.71    1.51
  -2  -1   7   29.04    1.99
  -2  -1   7   31.60    1.79
   2   1   7   34.86    1.84
   2   1   7   28.27    1.50
   2   1   8   15.31    1.37
   2   1   8   12.25    1.33
  -2  -1   8   14.12    1.54
  -2  -1   9   13.53    1.57
   2   1   9   15.65    1.53
   2   1  10    1.16    1.45
  -2  -1  10    2.92    1.60
   2   1  11    6.60    1.68
  -2  -1  11    2.55    1.81
   2  -2  11    0.86    1.72
  -2   2  11   -0.87    1.72
   2  -2  10    1.00    1.51
  -2   2  10    4.57    1.58
   2  -2  10    4.08    1.78
   2  -2   9    1.44    1.36
  -2   2   9    1.58    1.33
   2  -2   9    6.45    1.66
   2  -2   8   17.12    1.48
   2  -2   8   15.09    1.69
   2  -2   7   12.29    1.44
   2  -2   7   12.77    1.23
   2  -2   7   12.98    1.55
   2  -2   6   66.04    2.16
   2  -2   6   67.38    2.47
   2  -2   6   61.47    2.43
   2  -2   5   29.90    1.32
   2  -2   5   30.20    1.45
   2  -2   5   27.08    1.52
  -2  -2  -4   38.70    1.52
   2  -2   4   34.85    1.52
   2  -2   4   37.72    1.32
   2  -2   4   35.39    0.90
   2  -2   3  147.83    3.47
   2  -2   3  139.57    2.98
  -2  -2  -3  136.06    3.43
  -2  -2  -3  135.35    3.37
   2  -2   3  134.50    3.23
   2  -2   2  118.01    2.86
  -2  -2  -2  123.42    2.85
  -2  -2  -2  116.54    2.88
   2  -2   2  121.92    2.63
   2  -2   2  119.21    2.75
   2  -2   1  491.29   10.09
   2  -2   1  490.61   10.07
  -2   2   1  491.26   10.07
  -2   2   0  156.68    1.73
   2  -2   0  157.22    1.75
  -2   2  -1  501.28   10.30
   2   2   2  115.58    2.55
   2  -2  -2  116.85    2.55
   2  -2  -3  140.15    2.98
   2   2   3  135.34    3.10
   2   2   3  140.40    3.37
  -2  -2   4   35.49    1.51
  -2  -2   4   34.90    1.40
   2   2   4   36.78    1.45
   2  -2  -4   35.79    0.91
  -2  -2   5   33.83    1.62
   2   2   5   30.24    1.53
  -2  -2   5   33.89    1.55
   2  -2  -5   31.96    1.54
  -2  -2   6   65.68    2.49
  -2  -2   6   67.55    2.36
   2   2   6   64.12    2.02
   2   2   7   13.21    1.16
   2   2   7   10.46    1.13
  -2  -2   7   12.71    1.56
  -2  -2   7   13.31    1.42
   2   2   8   17.44    1.36
  -2  -2   8   17.42    1.66
   2   2   8   13.36    1.34
   2   2   9    3.01    1.31
  -2  -2   9    4.11    1.51
  -2  -2   9    0.78    1.36
  -2  -2  10    2.53    1.62
   2   2  10    2.16    1.45
  -2  -2  11    2.85    1.88
  -2   3  10    5.61    1.56
   2  -3  10    5.99    1.60
   2  -3  10    6.18    1.85
   2  -3   9    2.48    1.39
  -2   3   9    2.55    1.24
   2  -3   9    1.64    1.63
  -2   3   9    0.90    1.29
   2  -3   8    5.10    1.27
   2  -3   8    2.12    1.32
  -2   3   7   39.52    2.25
   2  -3   7   39.46    2.07
   2  -3   7   35.65    1.71
  -2   3   6   65.89    2.58
   2  -3   6   61.36    2.35
   2  -3   6   57.70    2.08
   2  -3   6   62.65    2.37
   2  -3   5    5.13    0.39
   2  -3   5    5.64    0.81
  -2  -3  -5    5.42    0.38
  -2   3   5    3.60    1.13
   2  -3   5    3.75    0.97
   2  -3   4  109.74    3.02
   2  -3   4  110.02    2.45
   2  -3   4  105.93    2.79
  -2  -3  -4  110.13    2.97
  -2  -3  -3    7.12    0.79
   2  -3   3    6.65    0.82
   2  -3   3    7.74    0.47
   2  -3   3    6.93    0.67
  -2  -3  -3    7.25    0.83
  -2  -3  -2   48.57    1.44
   2  -3   2   48.14    1.41
  -2  -3  -2   46.15    1.42
   2  -3   2   47.48    1.35
   2  -3   2   48.13    1.25
   2  -3   1  797.52   16.21
   2  -3   1  813.89   16.23
  -2  -3  -1  770.30   16.20
   2  -3   0  578.84   12.04
  -2   3   0  588.77   11.93
  -2   3  -1  781.21   16.00
   2  -3  -2   52.22    1.34
   2  -3  -3    6.99    0.48
   2   3   3    6.31    0.51
   2   3   4  111.91    2.57
   2  -3  -4  105.58    2.42
  -2  -3   4  107.53    2.96
   2  -3  -5    6.43    0.42
   2   3   5    6.23    0.72
   2   3   5    6.96    1.22
   2  -3  -5    7.65    1.04
  -2  -3   5    5.26    0.93
  -2  -3   5    5.57    0.36
  -2  -3   5    6.03    1.03
   2   3   6   64.00    2.51
  -2  -3   6   59.27    2.39
  -2  -3   6   64.41    2.37
   2  -3  -6   69.62    2.39
   2   3   6   65.51    1.95
   2   3   6   60.38    1.93
  -2  -3   7   38.30    2.10
   2   3   7   40.04    1.58
   2   3   7   36.11    1.57
  -2  -3   7   34.36    1.92
   2   3   8    4.08    1.10
   2   3   8    4.66    1.09
  -2  -3   8    2.82    1.37
   2   3   9    1.09    1.23
   2   3   9    0.99    1.19
  -2  -3   9    2.97    1.37
  -2  -3   9    2.08    1.43
  -2  -3  10    4.93    1.65
   2   3  10    5.95    1.47
  -2   4  10   -1.51    1.45
   2  -4  10    1.99    1.51
   2  -4  10    0.99    1.82
   2  -4   9    5.43    1.41
  -2   4   9    7.29    1.39
   2  -4   9   10.42    1.84
  -2   4   8   11.52    1.18
   2  -4   8   12.42    1.37
   2  -4   8   12.91    1.73
   2  -4   7    1.33    1.03
  -2   4   7    1.68    1.58
   2  -4   7    1.31    1.22
  -2  -4  -6    9.82    0.49
   2  -4   6   11.28    1.29
   2  -4   6   10.01    1.23
  -2   4   6   12.29    1.48
   2  -4   6    9.67    1.12
   2  -4   6   10.27    0.47
   2  -4   5   28.21    1.33
   2  -4   5   28.64    1.54
  -2   4   5   31.96    1.64
  -2  -4  -5   26.72    0.89
  -2  -4  -5   29.45    1.52
   2  -4   5   27.83    0.90
   2  -4   4    1.52    0.83
   2  -4   4    2.23    0.42
   2  -4   4    2.78    0.69
  -2   4   4    1.69    0.88
  -2  -4  -4    0.76    0.81
   2  -4   3   71.58    2.07
  -2   4   3   66.94    2.04
   2  -4   3   70.37    1.77
  -2  -4  -3   72.27    2.07
   2  -4   3   70.93    1.97
  -2  -4  -2  150.31    3.43
   2  -4   2  143.98    3.31
   2  -4   2  141.07    3.39
  -2  -4  -2  150.93    3.14
   2  -4   1   14.64    0.69
  -2  -4  -1   14.23    0.60
   2  -4   0 1168.41   23.78
  -2   4   0 1161.53   23.63
  -2   4  -1   14.78    0.71
  -2   4  -1   12.60    0.60
   2  -4  -2  146.04    3.30
  -2   4  -2  147.44    3.41
   2  -4  -3   72.74    1.80
  -2  -4   3   70.64    2.03
   2   4   3   70.73    1.67
   2   4   3   68.99    2.09
   2   4   4    2.96    0.92
   2   4   4    1.69    0.49
  -2  -4   4    2.73    0.82
   2  -4  -4    1.95    0.46
   2   4   5   30.73    1.09
   2   4   5   31.12    1.63
  -2  -4   5   29.21    1.53
  -2  -4   5   27.26    0.88
   2  -4  -5   27.14    0.91
   2  -4  -5   29.57    1.51
  -2  -4   6    9.42    0.43
   2   4   6   12.85    0.92
   2  -4  -6   10.39    0.51
   2   4   6   10.62    1.41
  -2  -4   6   12.30    1.35
   2   4   6   10.77    0.91
   2  -4  -6   11.11    1.29
  -2  -4   6   11.52    1.22
  -2  -4   7    1.71    1.27
   2   4   7    1.41    0.92
  -2  -4   7    2.01    1.25
   2   4   7    1.84    0.91
   2   4   8   11.35    1.24
  -2  -4   8   13.00    1.56
  -2  -4   8   10.31    1.32
   2   4   8   13.93    1.19
   2   4   9    5.60    1.24
  -2  -4   9    6.95    1.47
  -2  -4   9    8.02    1.63
  -2  -4  10    0.70    1.49
   2   4  10    0.87    1.30
  -2  -4  10    2.64    1.55
   2  -5  10    8.02    1.65
  -2   5  10    5.48    1.44
   2  -5  10    4.83    2.08
   2  -5   9    2.04    1.30
   2  -5   9    1.97    1.75
  -2   5   9    3.32    1.27
  -2   5   8    6.24    1.00
   2  -5   8    5.74    1.28
   2  -5   8    5.56    1.62
  -2   5   7   17.36    1.07
  -2   5   7   17.40    1.78
   2  -5   7   20.02    1.74
   2  -5   7   16.70    1.40
   2  -5   6   33.41    1.60
  -2   5   6   35.32    1.24
   2  -5   6   32.28    1.74
   2  -5   6   33.46    1.06
  -2   5   6   32.71    1.97
  -2  -5  -6   31.60    1.02
  -2  -5  -5   23.06    0.93
   2  -5   5   26.34    1.49
  -2   5   5   25.16    1.59
   2  -5   5   26.15    1.32
   2  -5   5   26.47    0.95
  -2  -5  -5   28.66    1.52
  -2   5   4   10.44    0.53
   2  -5   4   11.79    0.93
   2  -5   4   10.17    0.99
  -2   5   4   10.94    1.07
  -2  -5  -4    9.95    0.99
   2  -5   4   11.63    0.69
   2  -5   3  112.63    2.79
  -2  -5  -3  113.92    2.79
   2  -5   3  111.70    2.76
  -2   5   3  117.82    2.83
  -2   5   3   99.18    2.24
   2  -5   3  112.26    2.58
  -2  -5  -2  175.41    3.85
  -2  -5  -2  166.28    3.55
   2  -5   2  170.58    3.83
   2  -5   1  185.71    4.07
  -2   5   1  179.33    3.80
  -2  -5  -1  179.34    3.88
   2  -5   0    1.49    0.35
  -2   5   0    1.65    0.41
  -2   5  -1  185.39    3.94
  -2   5  -1  179.89    4.04
   2  -5  -2  172.22    3.91
  -2   5  -2  173.55    3.94
   2  -5  -3  117.30    2.78
  -2  -5   3  113.61    2.93
   2   5   4    9.84    1.02
  -2  -5   4   10.51    0.99
   2  -5  -4   10.65    0.68
   2   5   4   11.91    0.57
   2  -5  -5   24.08    0.94
   2   5   5   30.27    0.99
   2   5   5   26.44    1.55
  -2  -5   5   22.81    0.91
  -2  -5   5   24.01    1.46
  -2  -5   6   35.62    1.81
   2  -5  -6   36.53    1.82
  -2  -5   6   32.31    1.80
   2  -5  -6   30.84    1.05
   2   5   6   33.78    1.30
  -2  -5   6   33.61    1.02
   2   5   6   34.65    1.23
   2   5   7   19.58    1.10
  -2  -5   7   17.46    1.61
   2  -5  -7   18.26    1.71
  -2  -5   7   15.74    1.53
   2   5   7   15.08    1.12
   2   5   8    5.96    1.08
  -2  -5   8    6.07    1.28
  -2  -5   8    9.13    1.56
   2   5   8    5.84    1.01
  -2  -5   9    1.27    1.58
   2   5   9    1.47    1.13
  -2  -5   9    2.26    1.36
  -2  -5  10    5.63    1.80
  -2  -5  10    3.36    1.60
   2  -6  10    1.89    2.13
   2  -6  10    0.14    1.51
   2  -6   9    1.22    1.85
   2  -6   9    2.66    1.37
  -2   6   9    3.54    1.25
  -2   6   8    9.79    0.96
   2  -6   8    9.59    1.37
   2  -6   8    7.56    1.76
   2  -6   7    8.04    1.63
  -2   6   7    6.53    0.81
  -2   6   7    6.72    1.61
   2  -6   7    5.90    0.59
  -2  -6  -7    4.60    0.57
   2  -6   7    7.34    1.22
  -2   6   6   10.55    0.75
   2  -6   6   10.91    0.74
   2  -6   6    9.92    1.15
  -2  -6  -6    8.64    0.71
  -2   6   6   10.08    1.48
   2  -6   5   50.13    1.88
  -2  -6  -5   49.55    1.92
  -2   6   5   51.50    2.06
  -2   6   5   45.27    1.25
   2  -6   5   45.08    1.45
   2  -6   4   23.41    1.19
   2  -6   4   21.52    0.95
  -2   6   4   21.41    1.28
  -2  -6  -4   22.79    1.23
  -2   6   4   18.29    0.60
   2  -6   3   35.48    1.40
   2  -6   3   36.62    1.26
  -2   6   3   37.72    1.44
   2  -6   2  158.28    3.67
  -2   6   2  151.33    3.55
  -2  -6  -2  160.19    3.58
  -2  -6  -1   35.32    0.82
  -2   6   1   34.77    0.95
  -2  -6  -1   34.22    0.97
   2  -6   0    6.66    0.48
  -2   6   0    6.38    0.54
  -2  -6   0    6.05    0.47
  -2   6  -1   33.60    0.96
  -2   6  -1   33.46    1.12
   2  -6  -2  157.38    3.68
   2  -6  -3   38.83    1.29
  -2  -6   3   36.05    1.35
   2  -6  -4   21.71    0.96
  -2  -6   4   19.53    1.18
   2  -6  -5   46.12    1.47
   2   6   5   47.87    1.35
  -2  -6   5   44.72    1.90
   2  -6  -6   12.97    1.39
  -2  -6   6   12.18    1.39
   2  -6  -6    9.34    0.75
   2   6   6   12.00    0.77
   2   6   6   10.71    0.83
  -2  -6   6    9.33    0.70
  -2  -6   7    8.14    1.45
  -2  -6   7    6.83    1.40
   2   6   7    9.62    0.85
  -2  -6   7    4.62    0.54
   2  -6  -7    6.10    0.60
   2   6   7    8.11    0.92
   2   6   8   10.23    0.96
   2   6   8    8.65    1.07
  -2  -6   8   11.55    1.66
  -2  -6   8    9.53    1.42
  -2  -6   9    2.32    1.36
   2   6   9    2.61    1.10
  -2  -6   9    2.24    1.60
  -2  -6  10    1.25    1.56
  -2  -6  10    0.17    1.73
   2  -7  10    1.89    1.52
   2  -7  10    3.47    2.37
   2  -7   9    0.46    1.35
  -2   7   9    0.81    1.12
   2  -7   9    2.97    2.24
   2  -7   8   16.60    1.60
   2  -7   8   20.91    2.24
   2  -7   7    6.71    0.73
  -2  -7  -7    6.94    0.72
  -2   7   7    7.25    0.71
   2  -7   7    8.42    1.31
  -2   7   7    9.27    1.64
  -2  -7  -6    6.57    0.77
  -2   7   6    7.09    0.58
   2  -7   6    7.53    0.78
  -2   7   6    5.88    1.40
   2  -7   6    7.32    1.16
  -2  -7  -6    7.39    1.35
  -2  -7  -5    3.05    1.08
   2  -7   5    3.21    0.71
  -2   7   5    1.71    1.10
   2  -7   5    3.07    0.98
   2  -7   4   32.44    1.24
  -2   7   4   31.07    1.51
   2  -7   4   32.22    1.47
  -2  -7  -4   33.82    1.46
  -2   7   3   55.85    1.78
   2  -7   3   57.07    1.73
  -2   7   2  183.80    3.92
  -2   7   2  187.70    4.17
   2  -7   2  189.23    4.33
  -2  -7  -1  430.91    8.91
  -2   7   1  432.79    8.94
   2  -7   1  439.56    9.10
  -2  -7  -1  430.53    8.83
   2  -7   0   38.16    1.08
  -2  -7   0   36.56    1.06
  -2   7   0   36.81    1.15
  -2  -7   1  439.64    9.26
   2  -7  -2  185.87    4.37
  -2  -7   2  189.06    4.19
   2  -7  -3   55.12    1.71
  -2  -7   3   54.27    1.72
   2   7   4   30.86    0.86
  -2  -7   4   29.85    1.40
   2  -7  -4   34.39    1.25
   2  -7  -5    2.09    0.69
   2   7   5    3.61    0.51
  -2  -7   5    1.82    1.00
  -2  -7   6    5.75    0.70
   2  -7  -6    6.93    0.78
   2  -7  -6    8.78    1.31
   2   7   6    5.85    0.71
  -2  -7   6    6.33    1.28
  -2  -7   7   10.74    1.59
  -2  -7   7    9.96    1.49
  -2  -7   7    8.56    1.34
  -2  -7   7    6.53    0.67
   2   7   7    8.34    0.88
   2  -7  -7    6.23    0.74
  -2  -7   8   16.47    1.86
  -2  -7   8   15.95    1.56
   2   7   8   14.76    1.10
  -2  -7   9    0.34    1.39
  -2  -7   9    2.66    1.75
  -2  -7  10    2.10    1.63
  -2  -7  10    1.30    1.80
   2  -8  10   13.81    2.76
   2  -8   9    1.42    1.39
   2  -8   9    3.74    2.39
  -2  -8  -8    3.79    0.65
   2  -8   8    8.90    2.35
   2  -8   8    4.14    1.38
   2  -8   7    9.76    0.88
  -2   8   7   12.37    1.67
  -2  -8  -7    9.62    0.85
   2  -8   7   10.65    1.43
   2  -8   6    0.50    0.76
  -2  -8  -6    0.16    1.22
  -2  -8  -6   -0.95    0.76
   2  -8   6    0.90    1.18
  -2   8   6    0.88    1.35
  -2   8   5   11.69    1.29
   2  -8   5   10.50    0.92
  -2  -8  -5   12.17    1.25
   2  -8   5   12.83    1.26
   2  -8   4    0.83    0.68
  -2   8   4    1.53    0.92
  -2   8   3  102.75    2.72
   2  -8   3  103.35    2.74
   2  -8   2  105.98    2.77
  -2   8   2  100.33    2.54
   2  -8   2  103.32    2.69
  -2   8   2  108.55    2.35
  -2   8   1   86.24    1.97
  -2  -8  -1   89.44    1.95
   2  -8   1   89.84    2.23
  -2   8   1   86.80    2.07
   2  -8   0  118.64    2.74
  -2   8   0  120.05    2.81
  -2  -8   0  119.73    2.72
  -2  -8   1   85.03    1.97
  -2  -8   1   90.01    2.22
  -2  -8   2  105.13    2.61
   2  -8  -2  105.84    2.83
  -2  -8   2  116.04    2.83
   2  -8  -3  100.70    2.72
  -2  -8   3  103.19    2.69
  -2  -8   4    0.15    0.85
   2  -8  -4    0.32    0.67
   2   8   5    9.41    0.56
   2  -8  -5   10.13    0.92
  -2  -8   5   10.00    1.20
  -2  -8   6    0.14    0.75
  -2  -8   6    0.21    1.15
   2  -8  -6    0.94    0.76
   2   8   6    0.85    0.58
  -2  -8   6   -0.38    1.23
  -2  -8   7    9.64    0.80
   2  -8  -7    8.35    0.86
   2   8   7   10.45    0.82
  -2  -8   7   12.92    1.49
  -2  -8   7   10.49    1.55
  -2  -8   8    7.49    1.76
   2  -8  -8    4.11    0.67
  -2  -8   8    5.80    1.46
   2   8   8    5.89    0.89
  -2  -8   9    3.66    1.79
  -2  -8   9   -0.21    1.49
  -2  -8  10   12.54    2.10
   2  -9   9   -2.83    2.74
   2  -9   9    1.92    1.52
  -2  -9  -8   -0.02    0.72
  -2   9   8    0.52    0.92
   2  -9   8    0.26    1.42
   2  -9   7    1.03    0.85
  -2   9   7    1.50    1.49
  -2  -9  -7    0.83    0.80
   2  -9   7    3.08    1.29
  -2   9   6    6.39    1.43
   2  -9   6    4.94    0.96
  -2  -9  -6    3.96    0.85
   2  -9   6    6.45    1.29
   2  -9   5    0.98    1.05
  -2  -9  -5    2.50    1.12
  -2   9   5   -1.17    1.12
   2  -9   5    0.57    0.82
  -2   9   4    2.30    0.92
   2  -9   4    2.26    0.78
  -2   9   3    7.76    0.47
   2  -9   3    7.11    0.86
  -2   9   3    7.99    0.83
  -2   9   2   33.92    0.97
   2  -9   2   35.23    1.31
   2  -9   2   29.59    1.32
  -2   9   2   33.09    1.10
   2  -9   1   50.97    1.53
  -2   9   1   54.71    1.41
  -2  -9  -1   49.63    1.25
  -2  -9   0   96.57    2.28
  -2   9   0   93.74    2.37
   2  -9   0   97.34    2.32
  -2  -9   1   53.51    1.53
  -2  -9   1   49.08    1.21
  -2  -9   2   36.21    1.38
   2  -9  -2   33.53    1.41
  -2  -9   2   34.94    1.17
  -2  -9   3    8.35    0.97
  -2  -9   3    6.75    0.81
   2  -9  -3    7.83    0.84
   2  -9  -4    2.85    0.78
  -2  -9   4    2.96    0.92
   2  -9  -5    0.46    0.81
  -2  -9   5    2.44    1.10
   2   9   5    0.86    0.27
   2  -9  -6    5.48    0.94
  -2  -9   6    5.06    0.92
  -2  -9   6    5.30    1.26
  -2  -9   6    5.97    1.28
   2   9   6    6.16    0.54
  -2  -9   7    0.12    1.31
   2   9   7    1.68    0.61
  -2  -9   7    1.25    0.75
   2  -9  -7    1.79    0.85
   2  -9  -8    0.46    0.74
  -2  -9   8    1.73    1.82
  -2  -9   8   -0.07    1.52
  -2  -9   9    4.89    1.98
  -2  -9   9    1.08    1.55
  -2  -9  10    2.79    1.96
   2 -10   9    0.67    3.20
   2 -10   9    0.49    1.57
  -2 -10  -8    0.05    0.84
   2 -10   8    0.47    1.48
   2 -10   7    5.26    1.03
  -2 -10  -7    4.21    0.97
   2 -10   7    7.31    1.46
  -2 -10  -6    2.75    0.92
   2 -10   6    5.03    1.31
   2 -10   6    3.54    0.96
  -2  10   6    4.90    1.33
  -2 -10  -5    6.31    1.20
   2 -10   5    6.79    1.02
  -2  10   5    7.84    1.25
   2 -10   4    8.11    0.96
  -2  10   4    5.72    1.01
   2 -10   3   14.69    1.10
   2 -10   3   16.18    1.13
  -2  10   3   14.68    0.60
  -2  10   3   12.94    0.92
  -2 -10  -3   12.18    0.49
  -2  10   2   47.92    1.27
   2 -10   2   48.38    1.63
   2 -10   2   49.46    1.77
  -2  10   2   44.33    1.31
   2 -10   1   55.48    1.63
  -2  10   1   55.14    1.49
  -2 -10  -1   52.06    1.33
  -2 -10   0  146.61    3.41
   2 -10   0  157.61    3.47
  -2 -10   1   54.63    1.63
   2 -10  -2   49.71    1.83
  -2 -10   2   53.03    1.75
  -2 -10   2   50.56    1.48
   2 -10  -3   14.29    1.07
  -2 -10   3   17.22    1.20
  -2 -10   3   15.15    1.02
  -2 -10   4    9.21    1.07
   2 -10  -4    7.94    0.95
  -2 -10   4    8.61    1.18
  -2 -10   5    5.68    1.17
   2 -10  -5    6.11    1.01
  -2 -10   6    4.87    1.29
   2 -10  -6    2.90    0.96
  -2 -10   6    2.68    0.93
   2 -10  -7    3.77    0.99
  -2 -10   7    6.47    1.46
   2  10   7    3.78    0.52
  -2 -10   7    4.54    1.00
  -2 -10   8    1.02    1.54
   2 -10  -8    1.05    0.86
  -2 -10   9    1.58    2.01
  -2 -10   9    2.35    1.70
  -2 -10  10    4.69    2.15
   2 -11   9    7.44    1.77
   2 -11   9   10.66    3.95
   2 -11   8    0.61    1.56
  -2 -11  -8   -0.58    0.94
  -2 -11  -7    0.65    1.00
   2 -11   7    1.77    1.03
   2 -11   7    1.55    1.41
  -2 -11  -6    1.15    0.94
   2 -11   6    1.99    1.01
  -2 -11  -5   31.35    1.71
   2 -11   5   32.40    1.62
  -2 -11  -5   30.39    1.54
  -2  11   5   31.44    1.67
  -2  11   4    1.30    0.89
  -2  11   4    3.14    0.45
   2 -11   4    4.14    1.09
   2 -11   4    3.32    0.96
   2 -11   3    5.26    0.92
  -2  11   3    6.12    0.50
   2 -11   3    7.13    1.00
  -2 -11  -3    4.22    0.36
  -2  11   2    6.46    0.61
   2 -11   2    3.63    0.81
   2 -11   2    2.24    0.85
  -2  11   1   14.54    0.80
   2 -11   1   13.93    0.87
  -2 -11  -1   15.18    0.63
   2 -11   1   12.68    1.09
  -2 -11   0   33.41    1.12
   2 -11   0   34.12    1.16
  -2 -11   1   15.09    0.90
  -2 -11   2    2.27    0.83
   2 -11  -2    6.16    1.02
   2 -11  -2    7.46    0.35
  -2 -11   3    6.18    1.05
   2 -11  -3    5.82    1.02
  -2 -11   3    6.55    0.82
  -2 -11   4    3.18    0.98
  -2 -11   4    3.18    1.11
   2 -11  -4    1.82    0.93
  -2 -11   5   35.34    1.71
  -2 -11   5   31.33    1.56
   2 -11  -5   32.68    1.59
  -2 -11   5   33.39    1.91
   2 -11  -6    1.50    1.00
  -2 -11   6    1.75    0.99
  -2 -11   6    3.43    1.30
   2 -11  -7   -0.51    1.01
  -2 -11   7    0.12    1.00
  -2 -11   8    0.36    1.58
   2 -11  -8    1.05    0.97
  -2 -11   9    6.42    2.19
   2 -12   9   -2.91    4.60
   2 -12   8    5.24    1.69
  -2 -12  -8    2.87    1.04
  -2 -12  -7    0.04    1.06
   2 -12   7    0.70    1.09
  -2 -12  -6    1.40    1.05
   2 -12   6    1.27    1.12
  -2  12   6    3.18    0.44
   2 -12   5    5.62    1.34
  -2  12   5    2.58    0.42
  -2 -12  -5    2.36    1.02
   2 -12   5    3.38    1.14
   2 -12   4   55.97    2.11
   2 -12   4   63.60    2.22
  -2  12   4   51.67    1.30
  -2  12   3    2.29    0.51
   2 -12   3    1.72    0.95
   2 -12   3    0.99    0.96
  -2 -12  -3    1.36    0.33
   2 -12   2   63.00    2.07
   2 -12   2   68.48    2.33
  -2  12   2   68.30    1.74
   2 -12   1   49.25    1.59
   2 -12   1   45.34    1.88
  -2 -12   0   18.38    0.88
   2 -12   0   18.35    0.92
   2 -12   0   18.13    1.26
  -2 -12   1   44.89    1.50
  -2 -12   2   69.86    2.14
   2 -12  -2   64.79    2.33
  -2 -12   3    1.97    1.07
   2 -12  -3    1.67    0.99
   2 -12  -4   58.57    2.22
  -2 -12   4   66.50    2.42
  -2 -12   5    3.77    1.33
   2 -12  -5    3.00    1.10
  -2 -12   5    2.26    1.08
   2 -12  -6    2.26    1.09
  -2 -12   6    1.33    1.05
  -2 -12   7   -0.22    1.11
   2 -12  -7    0.13    1.09
  -2 -12   8    0.51    1.67
   2 -12  -8    2.02    1.09
  -2 -12   9    2.85    2.26
  -2 -13  -8    2.26    1.15
   2 -13   7   -0.49    1.20
  -2 -13  -7    0.47    1.19
   2 -13   6    1.88    1.42
   2 -13   6   -0.72    1.16
  -2 -13  -6   -0.44    1.13
   2 -13   5    7.34    1.24
  -2 -13  -5    6.64    1.26
   2 -13   5    8.37    1.40
   2 -13   4    3.37    1.14
   2 -13   4    4.07    1.26
   2 -13   3   10.52    1.22
   2 -13   3    9.44    1.18
  -2 -13  -3    6.65    0.38
   2 -13   2   53.10    2.15
   2 -13   2   58.02    1.95
   2 -13   1    8.06    1.22
   2 -13   1    8.09    0.91
   2 -13   0    6.48    1.15
   2 -13   0    8.81    0.81
  -2 -13   0    7.08    0.78
  -2 -13   1    7.02    0.88
  -2 -13   2   58.93    2.01
   2 -13  -2   57.11    2.24
  -2 -13   3   12.44    1.34
   2 -13  -3   11.20    1.31
  -2 -13   4    3.23    1.34
   2 -13  -4    1.59    1.13
  -2 -13   5    6.23    1.49
   2 -13  -5    6.37    1.27
  -2 -13   5    4.36    1.17
  -2 -13   6    1.55    1.51
  -2 -13   6    0.80    1.13
   2 -13  -6    0.55    1.14
  -2 -13   7    0.68    1.19
   2 -13  -7    0.53    1.15
   2 -13  -8    1.34    1.17
  -2 -13   9   -0.11    2.29
  -2 -14  -8    1.34    1.30
   2 -14   7    7.93    1.84
  -2 -14  -7    6.04    1.34
   2 -14   7    5.80    1.37
   2 -14   6    7.39    1.45
  -2 -14  -6    7.89    1.35
   2 -14   6    9.81    1.69
  -2 -14  -5    6.08    1.27
   2 -14   5    6.72    1.35
   2 -14   5    8.99    1.54
   2 -14   4    0.50    1.18
   2 -14   4    1.88    1.27
   2 -14   3    6.16    1.17
  -2 -14  -3    3.01    0.29
   2 -14   3    6.31    1.20
   2 -14   2   13.74    1.37
   2 -14   2   12.91    1.14
   2 -14   1   47.16    2.16
   2 -14   1   53.57    1.74
   2 -14   0    0.17    1.08
  -2 -14   0    1.92    0.73
  -2 -14   1   51.82    1.73
   2 -14  -2   10.30    0.55
  -2 -14   2   14.12    1.18
   2 -14  -2   16.29    1.50
  -2 -14   3    6.04    1.18
   2 -14  -3    4.98    1.23
  -2 -14   4    2.71    1.32
   2 -14  -4    0.63    1.18
  -2 -14   5    9.92    1.58
   2 -14  -5    6.90    1.35
  -2 -14   5    6.66    1.27
  -2 -14   6    9.16    1.72
   2 -14  -6    7.31    1.37
  -2 -14   6    6.74    1.34
   2 -14  -7    6.35    1.34
  -2 -14   7    8.26    1.82
  -2 -14   7    6.78    1.42
   2 -14  -8    1.11    1.29
  -2 -14   9    4.38    2.49
  -2 -15  -7    2.45    1.40
   2 -15   7    3.97    1.46
   2 -15   7    0.59    1.71
  -2 -15  -6   -1.04    1.29
   2 -15   6   -0.24    1.33
   2 -15   6    1.66    1.60
  -2 -15  -5   -0.12    1.23
   2 -15   5   -0.97    1.24
   2 -15   5    0.75    1.45
   2 -15   4   22.04    1.70
  -2 -15  -4   18.79    1.63
   2 -15   4   18.83    1.58
   2 -15   3    0.71    1.13
   2 -15   3    0.50    1.11
   2 -15   2   24.36    1.36
   2 -15   2   23.59    1.64
   2 -15   1   14.39    1.09
   2 -15   1   10.72    1.41
  -2 -15   0   54.24    1.66
   2 -15   0   47.33    2.24
  -2 -15   1   14.11    1.07
  -2 -15   2   23.71    1.37
   2 -15  -2   18.32    0.69
   2 -15  -2   25.60    1.73
   2 -15  -3    1.24    1.25
  -2 -15   3    0.38    1.12
  -2 -15   4   16.73    1.50
   2 -15  -4   22.23    1.66
  -2 -15   4   21.70    1.73
  -2 -15   5   -0.81    1.19
  -2 -15   5   -0.40    1.47
   2 -15  -5    1.42    1.28
  -2 -15   6    0.51    1.62
  -2 -15   6    1.06    1.35
   2 -15  -6   -1.18    1.34
  -2 -15   7    3.23    1.85
  -2 -15   7    4.24    1.46
   2 -15  -7    3.01    1.41
  -2 -16  -7    0.48    1.41
   2 -16   7    1.08    1.57
   2 -16   7    1.16    1.89
  -2 -16  -6   -0.93    1.33
   2 -16   6    1.73    1.42
   2 -16   6    0.93    1.73
  -2 -16  -5   -0.38    1.30
   2 -16   5    0.06    1.34
   2 -16   5    0.58    1.48
  -2 -16  -4   -0.07    1.29
   2 -16   4    1.78    1.31
   2 -16   4    1.39    1.27
   2 -16   3   15.82    1.41
   2 -16   3   13.73    1.51
   2 -16   2   -0.39    1.21
   2 -16   2    1.55    1.01
   2 -16   1   18.31    1.66
   2 -16   1   21.35    1.24
   2 -16   0    3.34    1.34
  -2 -16   0    5.27    0.87
  -2 -16   1   18.05    1.18
   2 -16  -2    0.88    1.27
   2 -16  -2    0.20    0.45
  -2 -16   2   -0.36    1.05
   2 -16  -3   16.12    1.61
  -2 -16   3   14.39    1.44
  -2 -16   4    1.78    1.22
   2 -16  -4   -0.26    1.30
  -2 -16   4    0.59    1.32
  -2 -16   5   -1.24    1.32
  -2 -16   5    1.15    1.55
   2 -16  -5    0.65    1.36
  -2 -16   6    1.78    1.70
  -2 -16   6    1.51    1.39
   2 -16  -6   -1.33    1.40
  -2 -16   7    2.53    1.92
  -2 -16   7    3.21    1.58
   2 -16  -7    2.38    1.48
  -2 -17  -7    5.22    1.67
   2 -17   6   10.05    1.98
   2 -17   6    9.13    1.69
  -2 -17  -6   10.31    1.71
   2 -17   5    2.51    1.58
   2 -17   5    1.56    1.44
  -2 -17  -5    3.94    1.49
   2 -17   4   -1.13    1.37
   2 -17   4    0.13    1.34
  -2 -17  -4   -0.49    1.41
   2 -17   3    9.83    1.33
   2 -17   3    8.49    1.49
  -2 -17  -3    8.87    1.54
   2 -17   2    7.49    1.44
   2 -17   2    9.15    1.19
   2 -17   1   10.82    1.55
   2 -17   1   13.89    1.14
  -2 -17   0    0.69    0.83
   2 -17   0   -0.07    1.30
  -2 -17   1   12.31    1.12
   2 -17  -2    5.36    0.48
   2 -17  -2    9.01    1.49
  -2 -17   2    8.47    1.20
  -2 -17   3    7.88    1.46
   2 -17  -3   11.76    1.57
  -2 -17   3    8.09    1.37
  -2 -17   4   -0.46    1.32
   2 -17  -4    1.20    1.43
  -2 -17   4   -0.84    1.46
  -2 -17   5    1.64    1.36
   2 -17  -5    2.28    1.50
  -2 -17   5    4.43    1.63
   2 -17  -6   10.71    1.72
  -2 -17   6    9.51    1.67
  -2 -17   6   13.69    2.02
   2 -17  -7    3.71    1.64
  -2 -18  -7    2.76    1.63
   2 -18   6   10.32    2.05
  -2 -18  -6    4.56    1.68
   2 -18   6    5.32    1.73
   2 -18   5    1.60    1.68
  -2 -18  -5    2.01    1.55
   2 -18   5   -0.22    1.53
   2 -18   4    5.81    1.56
   2 -18   4    3.78    1.49
  -2 -18  -4    5.21    1.60
   2 -18   3    1.99    1.26
  -2 -18  -3   -0.54    1.50
   2 -18   3   -1.15    1.38
  -2 -18  -2    1.68    1.54
   2 -18   2    0.15    1.34
   2 -18   2    3.89    1.13
   2 -18   1    4.32    1.45
   2 -18   1    5.89    1.07
   2 -18   0    2.60    1.41
  -2 -18   1    6.22    1.09
   2 -18  -2    1.76    0.38
  -2 -18   2    1.98    1.16
  -2 -18   2    1.85    1.39
   2 -18  -2    0.69    1.45
  -2 -18   3    0.15    1.29
  -2 -18   3    0.71    1.36
   2 -18  -3    0.08    1.44
  -2 -18   4    4.87    1.56
  -2 -18   4    1.95    1.46
   2 -18  -4    5.20    1.61
  -2 -18   5    1.97    1.76
   2 -18  -5    1.25    1.53
  -2 -18   5   -0.07    1.46
  -2 -18   6    8.99    2.09
  -2 -18   6    5.17    1.72
   2 -18  -6    6.54    1.69
   2 -18  -7    1.86    1.68
  -2 -19  -7   -0.28    1.69
   2 -19   6    2.88    1.68
  -2 -19  -6    1.92    1.64
  -2 -19  -5    2.13    1.60
   2 -19   5    1.80    1.59
   2 -19   5    1.15    1.70
   2 -19   4    1.21    1.53
  -2 -19  -4    1.90    1.62
   2 -19   4    2.80    1.56
   2 -19   3   11.00    1.46
  -2 -19  -3    5.42    1.77
   2 -19   3    6.05    1.64
   2 -19   2    0.94    1.16
  -2 -19  -2    1.35    1.60
   2 -19   2    0.54    1.48
   2 -19   1    7.87    1.67
  -2 -19   0   -0.08    1.56
   2 -19   0    1.54    1.48
  -2 -19   1    7.23    1.18
  -2 -19   1    7.95    1.69
  -2 -19   2    0.31    1.21
  -2 -19   2    1.17    1.52
   2 -19  -2   -0.17    1.54
  -2 -19   3    9.88    1.50
  -2 -19   3    5.80    1.61
   2 -19  -3    7.23    1.77
  -2 -19   4   -0.37    1.59
  -2 -19   4    2.50    1.54
   2 -19  -4    1.36    1.67
  -2 -19   5    2.37    1.84
  -2 -19   5    2.20    1.61
   2 -19  -5    1.87    1.64
  -2 -19   6    3.00    1.70
   2 -19  -6    1.80    1.72
   2 -19  -7    1.02    1.70
  -2 -20  -6    0.77    1.69
   2 -20   6    2.15    1.78
   2 -20   5    1.24    1.79
  -2 -20  -5    1.76    1.72
   2 -20   5   -0.23    1.62
   2 -20   4    3.11    1.58
  -2 -20  -4    1.98    1.69
   2 -20   4   -0.23    1.57
  -2 -20  -3    0.17    1.74
   2 -20   3    0.88    1.59
   2 -20   3    3.76    1.43
  -2 -20  -2    2.97    1.88
   2 -20   2    0.49    1.63
   2 -20   2    4.55    1.30
   2 -20   1   14.86    1.99
   2 -20   0   24.71    2.22
  -2 -20   0   24.11    2.26
  -2 -20   1   11.89    1.93
  -2 -20   1   18.92    1.49
  -2 -20   2   -0.42    1.68
   2 -20  -2    1.31    1.73
  -2 -20   2    1.75    1.33
  -2 -20   3   -0.24    1.57
  -2 -20   3    4.59    1.54
   2 -20  -3    1.98    1.73
  -2 -20   4    2.00    1.67
   2 -20  -4   -0.25    1.68
  -2 -20   4    1.69    1.57
  -2 -20   5    1.15    1.85
   2 -20  -5   -0.81    1.71
  -2 -20   5    0.62    1.60
   2 -20  -6    2.75    1.79
  -2 -20   6    2.27    1.81
   2 -21   4    0.90    1.64
  -2 -21  -4   -0.78    1.78
   2 -21   4    0.12    1.61
  -2 -21  -3   -3.65    1.95
   2 -21   3    0.08    1.73
   2 -21   3    0.42    1.46
  -2 -21  -2   -1.42    1.87
   2 -21   2    2.42    1.75
   2 -21   1    0.54    1.72
  -2 -21   0   14.22    2.14
   2 -21   0   14.56    2.07
  -2 -21   1   -0.37    1.72
  -2 -21   2    0.44    1.72
   2 -21  -2   -0.56    1.85
  -2 -21   2    3.36    1.45
  -2 -21   3    0.67    1.67
   2 -21  -3    1.19    1.88
  -2 -21   3    1.48    1.54
   2 -21  -4    0.26    1.80
  -2 -21   4    1.22    1.66
  -2 -21   4    0.70    1.73
   2 -22   4    4.16    1.72
   2 -22   3    5.34    1.59
  -2 -22   2    9.07    1.66
  -2 -22   3    3.34    1.66
  -2 -22   4    6.09    1.88
  -2 -23   3    6.09    1.82
  -3   0   0   -0.04    0.09
   3   0   0    1.51    0.27
   3   0   1  552.78   11.27
   3   0   1  560.03   11.31
  -3   0  -1  552.19   11.31
  -3   0   1  548.23   11.29
  -3   0   2   17.31    0.58
  -3   0  -2   18.96    0.57
  -3   0  -2   18.96    0.92
   3   0   2   17.65    0.82
  -3   0   2   14.79    0.75
   3   0   2   17.23    0.69
  -3   0  -3  684.34   13.61
  -3   0   3  659.58   13.61
  -3   0  -3  657.30   14.14
   3   0   3  658.09   14.05
  -3   0   3  681.93   13.96
   3   0   3  658.21   13.83
  -3   0  -4  109.01    3.04
   3   0   4  107.99    3.00
  -3   0   4  112.28    2.87
   3   0   4  108.51    2.97
   3   0   4  105.34    2.69
  -3   0   5  203.09    5.16
   3   0   5  203.34    5.13
   3   0   5  208.74    5.07
   3   0   5  198.48    4.72
  -3   0   5  209.36    4.96
   3   0   6   19.57    1.46
  -3   0   6   20.45    1.35
   3   0   6   18.21    1.15
  -3   0   6   18.49    1.61
   3   0   7   11.02    1.40
   3   0   7    9.37    1.14
  -3   0   7    9.53    1.62
   3   0   8    2.33    1.34
   3   0   8    0.57    1.13
   3   0   9    0.05    1.28
   3   0  10    1.25    1.46
  -3   0  10    2.89    1.64
   3   0  11    1.50    1.58
  -3   0  11    1.46    1.80
  -3   1  11    4.26    1.85
   3  -1  11    4.08    1.67
  -3   1  10    4.21    1.61
   3  -1  10    3.66    1.54
   3  -1   9   10.51    1.69
   3  -1   9    8.47    1.47
   3  -1   8    2.62    1.36
   3  -1   8    1.24    1.17
   3  -1   7   19.13    1.35
   3  -1   7   17.95    1.57
   3  -1   6   96.18    2.81
   3  -1   6  104.09    3.17
   3  -1   5   70.75    2.45
   3  -1   5   75.75    2.44
   3  -1   5   74.54    2.17
   3  -1   4  251.55    5.88
  -3  -1  -4  251.88    5.17
  -3  -1  -4  245.68    5.91
   3  -1   4  245.90    5.57
   3  -1   4  254.11    5.82
   3  -1   3  178.79    3.68
  -3  -1  -3  172.75    3.68
   3  -1   3  175.47    3.92
  -3   1   3  172.40    3.66
  -3  -1  -3  162.88    4.14
  -3  -1  -2  247.55    5.27
  -3  -1  -2  243.01    5.34
   3  -1   2  236.89    5.15
   3  -1   2  242.72    5.05
  -3   1   2  240.78    5.03
   3  -1   1  620.81   12.51
  -3   1   1  602.72   12.50
   3  -1   1  609.78   12.54
   3  -1   1  609.57   12.51
  -3  -1  -1  622.36   12.56
   3  -1   0  701.18    2.21
  -3   1   0    0.04    0.15
  -3   1  -1  602.29   12.27
   3   1   1  599.78   12.19
  -3   1  -2  244.44    5.01
  -3  -1   2  231.03    5.14
   3   1   2  247.59    5.25
  -3   1  -2  246.07    5.31
   3  -1  -2  237.68    5.01
   3   1   2  241.32    5.09
   3   1   2  237.51    5.04
  -3  -1   3  173.02    3.95
   3   1   3  165.62    4.02
  -3   1  -3  170.67    4.11
   3   1   3  166.54    3.77
  -3   1  -3  171.50    3.59
  -3  -1   3  167.82    3.61
   3  -1  -3  176.18    3.62
  -3   1  -4  246.29    5.83
   3   1   4  246.03    5.43
   3   1   4  263.01    5.79
   3  -1  -4  264.13    5.68
  -3  -1   4  263.87    5.67
  -3  -1   4  239.73    5.08
   3   1   5   78.99    2.54
  -3  -1   5   80.22    2.47
  -3  -1   5   80.20    2.60
   3   1   5   79.01    2.19
   3   1   6  107.40    3.24
  -3  -1   6  105.20    3.14
   3   1   6  100.67    2.81
  -3  -1   6  100.45    3.32
   3   1   7   21.17    1.31
   3   1   7   16.12    1.30
   3   1   7   21.27    1.62
  -3  -1   7   19.12    1.52
  -3  -1   7   16.87    1.79
   3   1   8    3.17    1.16
   3   1   8    5.60    1.23
   3   1   9    8.30    1.39
   3   1  10    4.46    1.46
  -3  -1  10    5.03    1.66
  -3  -1  11    5.23    1.93
   3   1  11    4.11    1.61
  -3   2  11    1.27    1.71
   3  -2  11    3.06    1.74
   3  -2  10    0.67    1.47
   3  -2  10    3.88    1.76
  -3   2  10    0.77    1.59
   3  -2   9    1.51    1.33
   3  -2   9    2.57    1.60
   3  -2   8   26.86    1.92
   3  -2   8   22.23    1.59
   3  -2   7    4.96    1.07
   3  -2   7    6.37    1.32
   3  -2   6   69.44    2.24
   3  -2   6   71.66    2.56
   3  -2   5   32.56    1.57
   3  -2   5   29.72    1.47
   3  -2   5   27.91    1.29
   3  -2   4   37.01    0.98
   3  -2   4   37.97    1.52
  -3  -2  -4   39.47    1.53
  -3  -2  -4   36.87    1.57
   3  -2   4   36.14    1.33
   3  -2   3   10.86    0.49
  -3  -2  -3    9.76    0.89
  -3  -2  -3   10.52    0.89
   3  -2   3   10.18    0.67
   3  -2   2  770.25   15.66
  -3  -2  -2  754.41   15.89
   3  -2   2  761.44   15.75
  -3  -2  -2  781.27   15.84
  -3   2   2  763.43   15.63
  -3  -2  -1 1169.49   23.84
   3  -2   1 1186.50   23.83
   3  -2   1 1166.23   23.83
  -3   2   1 1168.81   23.82
  -3   2   0  246.95    5.07
  -3   2   0  247.41    5.16
   3  -2   0  240.39    5.17
  -3   2  -1 1191.43   24.20
   3   2   2  750.11   15.42
   3   2   2  765.91   15.47
   3  -2  -2  756.76   15.49
  -3   2  -2  759.88   15.48
   3   2   2  763.97   15.67
  -3  -2   3    9.04    0.73
   3  -2  -3   10.12    0.50
   3   2   3   10.96    0.83
   3   2   3   10.23    0.57
   3   2   3   10.72    0.63
  -3  -2   4   40.36    1.48
   3  -2  -4   39.02    1.56
   3   2   4   40.43    1.28
   3  -2  -4   39.27    1.02
   3   2   4   36.87    1.53
   3   2   4   36.09    1.23
  -3  -2   5   31.92    1.60
   3   2   5   33.50    1.25
  -3  -2   5   31.02    1.49
   3  -2  -5   35.11    1.56
   3   2   5   32.71    1.56
   3   2   5   29.74    1.19
  -3  -2   6   72.36    2.62
   3   2   6   75.15    2.17
   3   2   6   67.94    2.12
   3   2   6   73.69    2.59
  -3  -2   6   72.41    2.48
  -3  -2   7    4.80    1.45
   3   2   7    5.89    1.06
   3   2   7    5.68    1.03
  -3  -2   7    6.81    1.28
   3   2   8   22.68    1.51
  -3  -2   8   27.87    1.85
   3   2   8   27.25    1.55
   3   2   9    1.50    1.22
  -3  -2  10    2.45    1.60
   3   2  10    2.50    1.43
  -3  -2  11    2.89    1.86
  -3   3  10    0.68    1.49
   3  -3  10    4.38    1.92
   3  -3  10    2.47    1.53
   3  -3   9    8.91    1.81
   3  -3   9    7.19    1.40
   3  -3   8    4.96    1.51
   3  -3   8    2.66    1.18
  -3   3   7   -0.07    1.53
   3  -3   7    1.12    1.31
   3  -3   7    0.62    1.03
   3  -3   6   28.22    1.43
   3  -3   6   30.11    1.68
  -3   3   6   28.16    1.87
  -3  -3  -5   49.65    1.92
  -3   3   5   49.59    2.01
   3  -3   5   45.61    1.70
   3  -3   5   47.91    1.22
  -3  -3  -4   80.40    2.45
  -3  -3  -4   81.70    2.38
   3  -3   4   79.29    2.22
   3  -3   4   79.58    1.90
  -3  -3  -3  119.83    3.03
  -3  -3  -3  121.27    3.09
   3  -3   3  117.83    2.72
   3  -3   3  122.69    2.93
  -3  -3  -2  475.84   10.07
  -3  -3  -2  490.46   10.11
   3  -3   2  481.82   10.01
  -3  -3  -2  478.75    9.85
   3  -3   2  471.23    9.93
  -3   3   1  395.15    8.23
   3  -3   1  397.43    8.24
   3  -3   1  392.32    8.21
  -3   3   0  591.35   11.98
   3  -3   0  572.49   12.09
  -3   3   0  591.59   12.08
  -3   3  -1  394.19    8.20
   3   3   2  480.63    9.79
   3  -3  -2  481.58    9.97
   3   3   3  119.20    2.66
   3   3   3  117.56    2.62
   3  -3  -3  116.04    2.67
   3   3   4   80.16    2.01
   3  -3  -4   77.49    1.88
   3   3   4   79.68    1.99
  -3  -3   4   80.42    2.37
   3  -3  -4   79.47    2.31
   3   3   5   52.09    1.54
  -3  -3   5   49.25    1.93
   3  -3  -5   50.90    1.90
  -3  -3   5   47.33    1.79
   3  -3  -5   46.89    1.23
   3   3   5   47.27    1.50
   3  -3  -6   33.79    1.73
  -3  -3   6   30.92    1.66
  -3  -3   6   24.72    1.68
   3   3   6   26.33    1.24
   3   3   6   30.72    1.32
   3   3   7    0.98    0.94
   3   3   7   -0.87    0.94
  -3  -3   7    1.01    1.14
  -3  -3   7    0.48    1.33
   3   3   8    5.10    1.10
  -3  -3   8    3.44    1.33
   3   3   8    2.63    1.07
   3   3   9   10.44    1.34
   3   3   9    7.20    1.31
  -3  -3   9    8.36    1.60
  -3  -3   9   10.26    1.49
  -3  -3  10   -0.56    1.56
   3   3  10    2.86    1.37
   3  -4  10    2.19    1.49
  -3   4  10    2.96    1.49
   3  -4  10    6.60    2.01
   3  -4   9    3.61    1.34
   3  -4   9    3.65    1.69
   3  -4   8    2.88    1.48
   3  -4   8    1.59    1.20
  -3   4   7   40.73    2.31
   3  -4   7   39.16    1.83
   3  -4   7   39.90    2.14
   3  -4   6   16.92    1.46
  -3   4   6   15.69    1.57
   3  -4   6   16.00    1.22
   3  -4   6   15.40    0.60
  -3  -4  -6   13.38    0.57
  -3  -4  -5    4.14    1.02
  -3   4   5    3.13    1.07
   3  -4   5    4.79    0.85
   3  -4   5    4.26    0.49
  -3  -4  -4   25.82    1.32
  -3   4   4   29.06    1.39
   3  -4   4   28.24    1.21
   3  -4   4   26.78    0.93
  -3  -4  -3  160.18    3.85
  -3  -4  -3  160.30    3.87
   3  -4   3  158.88    3.57
   3  -4   3  158.59    3.75
  -3  -4  -2   86.08    2.20
  -3  -4  -2   85.58    1.92
   3  -4   2   85.07    2.14
   3  -4   2   83.61    2.08
   3  -4   1   57.73    1.53
  -3   4   0  126.40    2.73
   3  -4   0  120.74    2.86
  -3   4  -1   56.09    1.49
   3  -4  -2   84.63    2.08
  -3   4  -2   84.46    2.20
  -3   4  -3  164.44    3.90
   3  -4  -3  161.40    3.58
   3   4   3  156.75    3.41
   3   4   4   29.25    0.96
   3   4   4   27.78    0.93
  -3  -4   4   26.86    1.29
   3  -4  -4   25.97    0.93
   3  -4  -5    3.81    0.50
  -3  -4   5    4.72    0.89
   3   4   5    4.18    0.65
   3   4   5    3.61    0.63
   3  -4  -5    3.82    1.01
  -3  -4   5    2.71    0.94
   3  -4  -6   14.05    0.63
   3   4   6   17.05    1.00
  -3  -4   6   13.54    1.36
   3  -4  -6   19.58    1.46
  -3  -4   6   16.98    1.35
  -3  -4   6   13.98    0.55
   3   4   6   15.54    1.01
   3   4   7   45.25    1.62
  -3  -4   7   40.83    2.19
   3   4   7   40.65    1.62
  -3  -4   7   40.71    2.05
   3  -4  -7   39.28    2.08
   3   4   8    1.21    1.01
  -3  -4   8    2.33    1.38
   3   4   8    2.78    1.02
  -3  -4   9    4.96    1.57
  -3  -4   9    3.64    1.43
   3   4   9    3.17    1.19
  -3  -4  10    3.52    1.66
  -3  -4  10    5.69    1.66
   3   4  10    4.76    1.34
   3  -5  10   10.91    2.25
   3  -5  10    7.48    1.62
  -3   5  10    6.70    1.52
   3  -5   9   11.90    2.07
   3  -5   9   10.92    1.48
   3  -5   8   -0.22    1.15
   3  -5   8   -0.09    1.56
  -3   5   8   -0.32    0.96
  -3   5   7   12.32    1.70
   3  -5   7   15.17    1.37
   3  -5   7   13.45    1.71
   3  -5   6   10.26    0.66
  -3  -5  -6    9.04    0.62
  -3   5   6    8.27    1.49
   3  -5   6   11.42    1.18
  -3  -5  -6   11.87    1.39
  -3   5   5   27.45    1.59
  -3  -5  -5   28.14    1.55
   3  -5   5   26.90    1.36
   3  -5   5   27.36    1.01
  -3  -5  -4   11.78    1.05
   3  -5   4   12.21    0.71
   3  -5   4   11.53    0.93
  -3   5   4   12.74    1.11
   3  -5   3  177.73    4.05
  -3  -5  -3  187.91    4.28
   3  -5   3  179.25    4.19
  -3  -5  -3  173.23    4.22
   3  -5   2  345.67    7.61
  -3  -5  -2  373.36    7.65
   3  -5   2  362.67    7.62
  -3  -5  -2  351.58    7.35
   3  -5   1   36.34    1.18
  -3   5   0  196.48    4.21
   3  -5   0  195.34    4.39
  -3   5  -1   36.34    1.15
   3  -5  -1   35.99    0.82
   3  -5  -2  371.52    7.49
  -3   5  -2  327.03    7.48
   3  -5  -3  183.44    4.03
  -3   5  -3  187.79    4.27
   3   5   3  173.04    3.70
  -3  -5   4   11.61    1.01
   3  -5  -4   11.78    0.72
   3   5   4   10.93    0.58
   3  -5  -5   31.41    1.52
  -3  -5   5   25.53    1.46
   3   5   5   29.13    1.02
   3   5   5   26.70    1.00
   3  -5  -5   25.50    1.00
  -3  -5   6   13.79    1.30
   3  -5  -6   14.40    1.45
  -3  -5   6   11.04    1.33
   3  -5  -6   10.21    0.67
   3   5   6   10.28    0.86
  -3  -5   6   11.45    0.62
   3   5   6   12.73    0.88
  -3  -5   7   15.59    1.56
   3   5   7   16.92    1.07
   3   5   7   15.43    1.08
  -3  -5   7   16.23    1.57
   3  -5  -7   15.14    1.59
   3   5   8    1.54    0.94
  -3  -5   8    1.38    1.37
   3   5   8   -0.44    0.95
  -3  -5   9   10.39    1.73
  -3  -5   9    9.55    1.53
   3   5   9    8.92    1.20
  -3  -5  10    4.66    1.73
  -3  -5  10    3.78    1.65
   3  -6  10    0.70    2.18
   3  -6  10    1.22    1.46
   3  -6   9    3.82    1.42
   3  -6   9    2.92    2.02
  -3   6   8    0.82    0.84
   3  -6   8    1.10    1.20
   3  -6   8    0.47    1.72
  -3  -6  -7    6.19    0.60
   3  -6   7    5.77    0.61
   3  -6   7    6.05    1.21
  -3   6   7    6.30    1.58
   3  -6   7   10.18    1.70
  -3   6   7    5.97    0.81
  -3   6   6   28.75    1.08
   3  -6   6   30.94    1.11
  -3   6   6   30.90    1.91
  -3  -6  -6   30.27    1.76
  -3  -6  -6   28.24    1.07
   3  -6   6   31.53    1.62
   3  -6   5   29.95    1.50
  -3   6   5   25.34    0.89
  -3   6   5   26.55    1.59
   3  -6   5   28.79    1.11
  -3  -6  -5   29.12    1.55
   3  -6   4   32.18    1.41
  -3   6   4   30.40    0.81
  -3   6   4   33.29    1.52
  -3  -6  -4   33.44    1.45
   3  -6   4   34.03    1.20
   3  -6   3   90.30    2.43
  -3  -6  -3   88.99    2.43
   3  -6   3   89.77    2.33
  -3  -6  -2  227.83    4.96
   3  -6   2  217.73    5.00
   3  -6   1  126.13    3.05
  -3  -6  -1  126.56    2.63
  -3  -6  -1  121.09    2.79
  -3   6   1  129.05    2.77
   3  -6   0  183.44    4.26
   3  -6   0  186.91    4.03
  -3   6   0  187.69    4.06
  -3   6  -1  127.85    2.95
  -3   6  -1  130.87    2.83
   3  -6  -1  122.66    2.65
   3  -6  -2  218.50    4.96
  -3   6  -2  222.99    4.93
   3  -6  -3   92.06    2.39
  -3   6  -3   93.00    2.53
  -3  -6   4   31.94    1.44
   3  -6  -4   34.30    1.20
   3   6   4   32.27    0.91
   3  -6  -5   27.38    1.52
  -3  -6   5   24.90    1.52
   3   6   5   25.69    0.95
   3  -6  -5   28.04    1.09
   3   6   6   28.24    1.14
   3  -6  -6   31.07    1.12
  -3  -6   6   26.04    1.68
  -3  -6   6   28.09    1.04
   3  -6  -6   29.71    1.71
   3  -6  -7    5.25    0.61
   3   6   7    9.72    0.85
  -3  -6   7    5.53    0.54
  -3  -6   7    4.98    1.35
  -3  -6   7    8.70    1.44
   3   6   7    6.91    0.87
  -3  -6   8    1.49    1.38
  -3  -6   8    0.18    1.19
   3   6   8    1.09    0.89
   3   6   8    2.37    0.85
   3   6   9    3.02    1.04
  -3  -6   9    2.08    1.44
  -3  -6   9    2.83    1.59
  -3  -6  10    2.30    1.58
  -3  -6  10   -1.79    1.72
   3  -7  10    2.09    1.54
   3  -7  10    3.12    2.56
   3  -7   9    2.14    1.37
   3  -7   9    1.45    2.18
   3  -7   8    1.69    1.24
   3  -7   8   -1.07    1.94
  -3   7   7    7.96    0.72
   3  -7   7    8.54    0.77
   3  -7   7    8.32    1.25
  -3  -7  -7    7.73    0.74
  -3   7   7    7.80    1.64
  -3  -7  -6   14.18    1.49
  -3   7   6   14.05    1.56
   3  -7   6   14.11    0.91
  -3   7   6   13.16    0.67
  -3  -7  -6   11.25    0.84
   3  -7   6   13.35    1.30
  -3   7   5   16.89    0.59
  -3   7   5   18.21    1.44
   3  -7   5   18.47    1.29
  -3  -7  -5   19.65    1.38
   3  -7   5   19.33    1.00
   3  -7   4    6.59    0.74
  -3  -7  -4    9.39    1.00
  -3   7   4    6.22    0.98
   3  -7   4    7.91    0.99
   3  -7   3   18.15    0.95
  -3   7   3   19.67    1.06
  -3  -7  -3   17.58    0.65
  -3  -7  -2   37.46    1.23
   3  -7   2   36.77    1.36
  -3  -7  -1   66.52    1.48
   3  -7   1   66.71    1.76
   3  -7   1   61.78    1.91
  -3   7   1   66.01    1.63
  -3  -7  -1   67.39    1.61
  -3  -7   0  977.73   20.23
  -3   7   0  992.63   20.31
   3  -7   0 1008.87   20.27
   3  -7   0  989.82   20.57
  -3   7  -1   63.13    1.59
  -3   7  -1   64.97    1.79
  -3   7  -2   34.00    1.18
   3  -7  -2   34.69    1.30
  -3  -7   3   16.23    0.95
   3  -7  -3   18.04    0.97
   3   7   4    6.58    0.36
   3  -7  -4    8.08    0.77
  -3  -7   4    7.89    0.94
   3  -7  -5   17.25    0.98
   3   7   5   16.52    0.69
  -3  -7   5   15.74    1.32
   3  -7  -6   15.32    1.45
  -3  -7   6   12.43    1.39
   3  -7  -6   12.79    0.90
  -3  -7   6   13.03    0.85
   3   7   6   13.63    0.79
  -3  -7   7    9.83    1.52
  -3  -7   7    7.63    1.47
   3  -7  -7    8.03    0.76
   3   7   7    6.87    0.83
  -3  -7   7    7.61    0.68
   3   7   8    1.20    0.86
  -3  -7   8   -1.61    1.28
  -3  -7   8   -0.07    1.50
  -3  -7   9    2.26    1.41
  -3  -7   9    2.62    1.62
  -3  -7  10    0.38    1.62
  -3  -7  10    1.55    1.70
   3  -8  10    6.05    2.98
   3  -8   9    3.81    2.56
   3  -8   9    2.97    1.42
   3  -8   8    7.37    2.40
   3  -8   8    4.62    1.36
  -3  -8  -8    3.48    0.66
   3  -8   7    5.97    0.85
  -3   8   7    7.69    1.60
  -3  -8  -7    4.43    0.76
   3  -8   7    6.44    1.31
   3  -8   6    0.36    0.80
  -3   8   6    0.71    1.31
   3  -8   6    1.24    1.12
  -3  -8  -6    0.31    0.74
  -3  -8  -6    0.11    1.22
  -3   8   5   14.43    1.33
   3  -8   5   15.25    1.29
   3  -8   5   14.36    1.02
  -3  -8  -5   16.47    1.38
  -3   8   4    4.56    0.96
  -3  -8  -4    5.00    0.98
   3  -8   4    4.53    0.78
   3  -8   3    7.51    0.81
  -3  -8  -3    8.27    0.47
  -3   8   3    7.28    0.83
   3  -8   2   11.36    0.89
  -3   8   2   10.53    0.70
   3  -8   2   12.16    0.84
  -3   8   2   12.10    0.57
   3  -8   1   80.70    2.36
  -3  -8  -1   83.42    1.97
  -3  -8  -1   84.95    1.88
  -3   8   1   87.85    2.05
   3  -8   1   83.99    2.17
  -3  -8   0   20.36    0.80
  -3   8   0   20.59    0.91
   3  -8   0   23.52    0.85
   3  -8   0   21.25    1.07
  -3   8  -1   82.03    2.18
  -3   8  -1   81.26    1.91
   3  -8  -2   11.04    0.89
   3  -8  -3    7.90    0.83
  -3  -8   3    8.32    0.80
   3  -8  -4    5.08    0.78
  -3  -8   4    4.76    0.89
   3   8   5   12.92    0.53
  -3  -8   5   13.35    1.24
   3  -8  -5   14.22    0.98
   3  -8  -6   -0.66    0.82
   3  -8  -6    1.45    1.23
  -3  -8   6    0.58    0.73
   3   8   6    0.82    0.52
  -3  -8   6    0.33    1.22
   3  -8  -7    5.49    0.83
  -3  -8   7    4.00    1.43
  -3  -8   7    3.99    0.73
  -3  -8   7    5.07    1.30
   3   8   7    5.52    0.71
  -3  -8   8    7.76    1.69
   3  -8  -8    4.63    0.69
   3   8   8    4.42    0.82
  -3  -8   8    5.71    1.47
  -3  -8   9    3.65    1.57
  -3  -8   9    1.82    1.66
  -3  -8  10    0.81    1.73
   3  -9   9    4.33    2.95
   3  -9   9    4.36    1.57
  -3  -9  -8   15.33    0.97
   3  -9   8   18.85    1.73
   3  -9   7    6.77    0.97
   3  -9   7   10.18    1.46
  -3   9   7    8.74    1.66
  -3  -9  -7    5.84    0.91
  -3  -9  -6   -0.13    0.86
   3  -9   6    3.02    1.25
  -3   9   6    0.47    1.34
   3  -9   6    0.86    0.87
  -3  -9  -5    7.42    1.23
  -3   9   5    4.93    1.21
   3  -9   5    7.40    0.96
   3  -9   5    7.10    1.20
  -3   9   4   49.95    1.84
   3  -9   4   50.01    1.77
   3  -9   3   21.64    1.15
  -3  -9  -3   19.89    0.67
  -3   9   3   22.45    1.09
   3  -9   2   26.33    1.26
  -3   9   2   27.11    1.01
  -3   9   2   28.68    0.90
   3  -9   2   30.05    1.21
   3  -9   1   69.50    2.10
  -3   9   1   61.23    1.55
  -3   9   1   69.43    1.73
  -3  -9  -1   69.54    1.56
   3  -9   1   71.78    1.87
   3  -9   0   81.38    2.36
  -3  -9   0   80.85    1.98
  -3   9   0   81.59    2.11
   3  -9   0   80.90    2.03
  -3  -9   1   67.95    1.61
  -3  -9   1   69.44    1.89
   3  -9  -2   27.05    1.29
  -3  -9   2   28.10    1.02
  -3  -9   2   29.04    1.25
  -3  -9   3   21.38    1.07
   3  -9  -3   18.31    1.10
  -3  -9   4   49.78    1.79
   3  -9  -4   47.60    1.74
  -3  -9   5    4.77    1.14
   3  -9  -5    6.01    0.93
   3  -9  -6    0.27    0.85
   3   9   6    0.74    0.41
  -3  -9   6    1.17    1.21
  -3  -9   6   -0.77    0.86
  -3  -9   6   -1.20    1.25
   3   9   7    5.77    0.62
  -3  -9   7    8.30    1.43
   3  -9  -7    6.39    0.93
  -3  -9   7    5.28    0.85
  -3  -9   8   16.13    1.77
  -3  -9   8   20.86    2.06
   3  -9  -8   16.34    0.99
  -3  -9   9    5.30    1.85
  -3  -9   9    1.22    1.59
  -3  -9  10    2.66    1.80
   3 -10   9    6.79    1.69
   3 -10   9    2.95    3.62
  -3 -10  -8    2.34    0.83
   3 -10   8    3.36    1.54
   3 -10   7   25.31    1.85
   3 -10   7   20.28    1.33
  -3 -10  -7   20.40    1.25
   3 -10   6   -0.62    0.92
  -3 -10  -6   -1.60    0.92
   3 -10   6    0.51    1.21
  -3  10   6   -0.70    1.30
  -3 -10  -5   10.47    1.31
  -3  10   5    9.30    1.27
   3 -10   5    9.89    1.10
  -3  10   4    6.45    1.03
   3 -10   4    8.57    0.99
   3 -10   3   12.52    1.08
  -3 -10  -3   10.26    0.50
  -3  10   3   11.33    0.58
   3 -10   3   10.93    1.01
  -3  10   3   10.45    0.89
  -3  10   2   51.54    1.38
   3 -10   2   51.63    1.71
  -3  10   2   50.15    1.45
   3 -10   2   53.14    1.86
  -3 -10  -1   21.78    0.73
   3 -10   1   21.71    0.99
  -3  10   1   23.71    0.91
   3 -10   1   20.94    1.19
   3 -10   0    8.64    0.64
  -3 -10   0    8.55    0.60
   3 -10   0    6.97    0.87
  -3  10   0    8.11    0.74
  -3 -10   1   21.08    0.67
  -3 -10   1   22.47    1.00
   3 -10  -2   54.49    1.92
  -3 -10   2   55.59    1.58
  -3 -10   2   58.01    1.85
   3 -10  -3   10.77    1.02
  -3 -10   3    9.01    1.06
  -3 -10   3   10.93    0.91
  -3 -10   4   10.15    1.24
  -3 -10   4    9.68    1.08
   3 -10  -4    8.53    1.01
  -3 -10   5    8.74    1.22
   3 -10  -5   10.12    1.08
  -3 -10   6   -1.63    1.21
  -3 -10   6   -0.19    0.91
   3 -10  -6   -0.04    0.95
  -3 -10   7   21.73    1.27
   3  10   7   12.47    0.47
   3 -10  -7   18.79    1.22
  -3 -10   7   23.23    1.80
  -3 -10   8    4.54    1.81
   3 -10  -8    1.23    0.86
  -3 -10   8    4.86    1.56
  -3 -10   9    5.71    1.91
  -3 -10   9    1.64    1.70
  -3 -10  10    3.49    1.88
   3 -11   9    5.50    4.85
  -3 -11  -8   -0.13    0.95
   3 -11   8   -1.50    1.55
   3 -11   7   16.43    1.27
   3 -11   7   16.20    1.72
  -3 -11  -7   14.72    1.25
  -3  11   6   17.61    1.58
  -3 -11  -6   15.62    1.28
   3 -11   6   14.96    1.29
  -3 -11  -5    3.74    1.17
  -3  11   5    5.25    1.22
   3 -11   5    3.88    1.08
   3 -11   4    7.18    1.18
  -3  11   4    5.82    0.53
   3 -11   4    3.81    1.03
  -3  11   4    5.56    0.99
  -3 -11  -3    7.46    0.46
  -3  11   3    7.32    0.81
  -3  11   3    6.06    0.57
   3 -11   3    7.11    0.99
   3 -11   3    7.76    1.01
   3 -11   2    2.37    0.86
  -3  11   2    2.73    0.55
   3 -11   2    3.28    0.83
  -3  11   2    2.12    0.50
   3 -11   1   -0.18    0.82
  -3  11   1   -0.10    0.58
  -3 -11  -1   -0.15    0.40
   3 -11   1    0.37    0.60
   3 -11   0    6.49    0.64
  -3 -11   0    6.91    0.61
  -3  11   0    5.87    0.76
   3 -11   0    5.99    0.91
  -3 -11   1    0.24    0.64
  -3 -11   2    2.57    0.84
   3 -11  -2    1.78    0.86
  -3 -11   2    2.65    0.58
   3 -11  -3    4.87    1.00
  -3 -11   3    7.21    1.07
  -3 -11   3    7.32    0.87
   3 -11  -4    6.36    1.04
  -3 -11   4    5.82    1.23
  -3 -11   4    4.86    1.03
   3 -11  -5    3.90    1.02
  -3 -11   5    4.84    1.35
  -3 -11   5    4.02    1.19
  -3 -11   6   14.26    1.25
  -3 -11   6   14.93    1.54
   3 -11  -6   17.00    1.31
  -3 -11   7   13.44    1.25
   3 -11  -7   15.39    1.26
   3 -11  -8    0.03    0.95
  -3 -11   8   -0.71    1.59
  -3 -11   9    4.70    1.93
   3 -12   9    5.20    6.24
  -3 -12  -8    1.71    1.05
   3 -12   8    2.46    1.64
  -3 -12  -7    0.81    1.08
   3 -12   7    2.88    1.16
  -3 -12  -6   13.01    1.31
   3 -12   6   15.44    1.38
  -3  12   5   14.50    1.30
  -3  12   5   11.50    0.63
   3 -12   5   13.81    1.32
   3 -12   5   14.72    1.52
  -3  12   4    8.42    1.06
   3 -12   4    8.45    1.17
  -3  12   4    9.94    0.61
   3 -12   4   12.59    1.30
  -3  12   3    5.31    0.58
   3 -12   3    5.75    1.06
   3 -12   3    5.69    1.06
  -3 -12  -3    6.08    0.44
  -3  12   2   68.46    1.79
   3 -12   2   64.59    2.31
   3 -12   2   67.24    2.10
  -3  12   1    4.51    0.72
   3 -12   1    2.50    0.93
   3 -12   1    5.05    0.79
  -3 -12  -1    4.56    0.51
  -3 -12   0    8.64    0.72
   3 -12   0   10.48    0.79
   3 -12   0   10.05    1.13
  -3 -12   1    4.81    0.77
   3 -12  -2   70.53    2.15
  -3 -12   2   74.42    1.96
   3 -12  -3    3.60    1.03
  -3 -12   3    4.93    1.14
  -3 -12   3    5.74    0.86
   3 -12  -4    9.67    1.21
  -3 -12   4    9.28    1.40
  -3 -12   4   11.29    1.19
   3 -12  -5   12.85    1.32
  -3 -12   5   13.70    1.54
  -3 -12   5   13.68    1.35
   3 -12  -6   14.46    1.33
  -3 -12   6   14.26    1.34
  -3 -12   6   15.96    1.72
  -3 -12   6   16.35    1.53
   3 -12  -7    1.87    1.14
  -3 -12   7    0.80    1.12
   3 -12  -8    1.48    1.06
  -3 -12   9    1.64    1.92
  -3 -13  -8    3.58    1.18
   3 -13   8    5.31    1.75
   3 -13   7    1.82    1.22
  -3 -13  -7    2.83    1.20
  -3 -13  -6    1.15    1.13
   3 -13   6    3.85    1.23
  -3  13   5    7.70    0.53
   3 -13   5   10.69    1.31
   3 -13   5   10.07    1.43
  -3  13   4    1.61    0.51
   3 -13   4   -0.10    1.14
   3 -13   4   -0.47    1.15
  -3  13   3   49.72    1.30
   3 -13   3   51.35    1.90
   3 -13   3   50.30    1.98
  -3 -13  -3   37.46    1.08
   3 -13   2   38.19    1.85
   3 -13   2   40.48    1.63
  -3  13   2   42.75    1.34
   3 -13   1   53.08    2.12
   3 -13   1   51.61    1.72
  -3 -13   0   46.37    1.46
   3 -13   0   44.88    1.99
  -3 -13   1   50.97    1.70
  -3 -13   2   43.24    1.61
   3 -13  -2   41.80    1.85
   3 -13  -2   26.05    0.73
   3 -13  -3   46.92    2.05
  -3 -13   3   51.86    2.07
   3 -13  -4   -1.29    1.13
  -3 -13   4    0.85    1.32
   3 -13  -5    8.42    1.32
  -3 -13   5   11.12    1.62
  -3 -13   6    0.61    1.18
   3 -13  -6    0.31    1.18
  -3 -13   6    2.07    1.54
  -3 -13   7    3.05    1.66
   3 -13  -7    2.88    1.20
  -3 -13   7    3.43    1.24
   3 -13  -8    2.66    1.19
  -3 -13   9   10.53    2.20
  -3 -14  -8    9.68    1.43
  -3 -14  -7    3.04    1.31
   3 -14   7    4.29    1.34
   3 -14   6    3.18    1.57
  -3 -14  -6    1.30    1.25
   3 -14   6    0.45    1.29
   3 -14   5    0.96    1.37
  -3 -14  -5   -0.39    1.16
   3 -14   5    0.46    1.22
   3 -14   4   10.70    1.44
   3 -14   4    8.39    1.32
   3 -14   3   62.72    2.26
   3 -14   3   61.54    2.10
  -3 -14  -3   45.83    1.21
   3 -14   2    1.17    0.95
   3 -14   2    1.18    1.14
   3 -14   1   40.22    1.50
   3 -14   1   27.79    1.78
  -3 -14   0    4.61    0.76
   3 -14   0    3.48    1.12
  -3 -14   1   34.18    1.42
   3 -14  -2   -0.06    1.18
  -3 -14   2    2.67    1.04
   3 -14  -2    1.05    0.35
   3 -14  -3   60.62    2.42
  -3 -14   3   64.92    2.36
  -3 -14   4   13.91    1.58
   3 -14  -4   10.32    1.37
  -3 -14   5    2.27    1.16
  -3 -14   5    2.67    1.47
   3 -14  -5    0.11    1.19
  -3 -14   6    1.69    1.23
   3 -14  -6    1.16    1.25
  -3 -14   6    4.46    1.68
  -3 -14   7    3.12    1.33
  -3 -14   7    4.16    1.71
   3 -14  -7    2.93    1.32
   3 -14  -8   10.11    1.44
  -3 -14   9    1.07    2.07
  -3 -15  -7    2.45    1.36
   3 -15   7    4.54    1.84
   3 -15   7    4.14    1.49
  -3 -15  -6    0.81    1.29
   3 -15   6    2.63    1.65
   3 -15   6   -0.79    1.36
  -3 -15  -5   -0.12    1.24
   3 -15   5    0.93    1.39
   3 -15   5    0.24    1.25
   3 -15   4   12.14    1.48
   3 -15   4   10.81    1.42
  -3 -15  -3    4.96    0.45
   3 -15   3    5.44    1.23
   3 -15   3    5.37    1.18
   3 -15   2    2.53    1.20
   3 -15   2    4.31    1.01
   3 -15   1   13.95    1.09
   3 -15   1   11.25    1.45
  -3 -15   0   10.36    0.93
   3 -15   0    9.26    1.38
  -3 -15   1   12.00    1.05
   3 -15  -2    4.26    1.29
  -3 -15   2    5.06    1.06
   3 -15  -2    2.25    0.37
   3 -15  -3    5.11    1.30
  -3 -15   3    5.33    1.24
   3 -15  -4   11.24    1.49
  -3 -15   4   13.04    1.60
  -3 -15   5    0.93    1.18
  -3 -15   5    1.20    1.52
   3 -15  -5    0.98    1.30
  -3 -15   6    3.79    1.68
   3 -15  -6    1.37    1.36
  -3 -15   6    0.64    1.29
  -3 -15   7    2.56    1.82
   3 -15  -7    3.28    1.40
  -3 -15   7    3.75    1.47
   3 -16   7    0.06    1.52
  -3 -16  -7    1.74    1.43
   3 -16   7   -1.54    1.86
   3 -16   6    2.07    1.44
  -3 -16  -6    0.68    1.33
   3 -16   6    3.06    1.67
   3 -16   5    1.17    1.36
   3 -16   5   -1.14    1.52
  -3 -16  -5    1.09    1.32
   3 -16   4   -0.71    1.28
   3 -16   4    0.39    1.19
   3 -16   3    9.72    1.29
  -3 -16  -3    5.39    0.43
   3 -16   3    5.91    1.33
   3 -16   2   35.55    1.59
   3 -16   2   28.87    1.88
   3 -16   1    2.23    1.25
   3 -16   1    3.31    0.94
  -3 -16   0   10.48    0.98
   3 -16   0    9.95    1.47
  -3 -16   1    1.64    0.92
   3 -16  -2   28.69    1.81
  -3 -16   2   31.42    1.52
   3 -16  -2   17.78    0.59
   3 -16  -3   10.47    1.54
  -3 -16   3    8.09    1.33
   3 -16  -4    0.27    1.33
  -3 -16   4    0.60    1.36
  -3 -16   5   -0.43    1.29
  -3 -16   5   -1.24    1.56
   3 -16  -5   -0.66    1.39
  -3 -16   6    1.43    1.76
  -3 -16   6   -0.69    1.35
   3 -16  -6    1.34    1.40
  -3 -16   7   -1.51    1.85
   3 -16  -7    0.79    1.46
  -3 -16   7    0.38    1.48
  -3 -17  -7    3.17    1.54
   3 -17   6    2.96    1.58
  -3 -17  -6    2.17    1.48
   3 -17   6    1.39    1.78
   3 -17   5   -0.55    1.40
   3 -17   5    0.26    1.55
  -3 -17  -5   -0.07    1.44
   3 -17   4    7.72    1.51
   3 -17   4    9.87    1.54
  -3 -17  -4    8.32    1.56
   3 -17   3    2.61    1.18
  -3 -17  -3    0.31    0.25
   3 -17   3    0.82    1.31
   3 -17   2   10.27    1.20
   3 -17   2    8.74    1.50
   3 -17   1    2.40    0.95
   3 -17   1    0.77    1.32
   3 -17   0   18.20    1.72
  -3 -17   0   20.86    1.17
  -3 -17   1    3.05    0.99
   3 -17  -2    9.87    1.53
  -3 -17   2    8.15    1.22
   3 -17  -3    2.16    1.40
  -3 -17   3    1.01    1.26
  -3 -17   4    5.69    1.37
   3 -17  -4    7.49    1.57
  -3 -17   4    9.03    1.60
  -3 -17   5    0.20    1.35
  -3 -17   5   -0.49    1.62
   3 -17  -5    0.70    1.44
  -3 -17   6    2.17    1.80
  -3 -17   6   -0.07    1.50
   3 -17  -6   -0.07    1.53
   3 -17  -7    2.07    1.60
  -3 -18  -7    0.74    1.61
   3 -18   6   -0.95    1.68
  -3 -18  -6    0.21    1.56
   3 -18   6   -0.30    1.81
   3 -18   5    2.59    1.54
   3 -18   5    3.76    1.68
  -3 -18  -5    4.98    1.60
   3 -18   4   -1.22    1.47
   3 -18   4    0.85    1.41
  -3 -18  -4   -1.05    1.51
   3 -18   3    5.50    1.50
   3 -18   3    7.26    1.32
  -3 -18  -3    2.58    1.48
   3 -18   2   10.68    1.26
   3 -18   2    9.69    1.62
   3 -18   1    1.21    1.41
  -3 -18   0    2.31    0.94
   3 -18   0    0.69    1.37
   3 -18  -1    2.06    0.76
  -3 -18   1    3.80    1.07
  -3 -18   2   14.80    1.38
   3 -18  -2   12.28    1.77
   3 -18  -3    4.62    1.55
  -3 -18   3    3.72    1.49
  -3 -18   3    2.86    1.35
   3 -18  -4    0.15    1.50
  -3 -18   4   -0.56    1.35
  -3 -18   4   -0.06    1.54
   3 -18  -5    3.67    1.61
  -3 -18   5    3.26    1.54
  -3 -18   5    4.87    1.83
   3 -18  -6    0.29    1.60
  -3 -18   6    0.64    1.60
  -3 -18   6    3.39    1.96
   3 -18  -7    2.54    1.68
  -3 -19  -7    0.99    1.68
  -3 -19  -6    1.54    1.69
   3 -19   6    2.85    1.73
   3 -19   5    3.62    1.75
  -3 -19  -5    1.20    1.57
   3 -19   5    2.41    1.67
   3 -19   4    5.16    1.53
   3 -19   4    2.42    1.58
  -3 -19  -4    3.48    1.67
   3 -19   3    7.44    1.67
  -3 -19  -3    7.83    1.79
   3 -19   3   10.69    1.41
   3 -19   2    1.17    1.46
  -3 -19  -2    1.55    1.65
   3 -19   2    3.62    1.17
   3 -19   1   -0.08    1.47
   3 -19   0    0.57    1.49
  -3 -19   1    1.41    1.11
   3 -19  -1    0.69    0.78
   3 -19  -2    1.07    1.61
  -3 -19   2    1.83    1.52
  -3 -19   2    1.24    1.24
   3 -19  -3    7.96    1.80
  -3 -19   3    5.66    1.60
  -3 -19   3   10.70    1.58
   3 -19  -4    3.83    1.68
  -3 -19   4    1.76    1.50
  -3 -19   4    2.40    1.66
  -3 -19   5    1.16    1.58
   3 -19  -5    1.08    1.62
  -3 -19   5    1.52    1.87
  -3 -19   6   -0.45    1.66
   3 -19  -6    3.19    1.79
   3 -19  -7   -0.07    1.73
  -3 -20  -6    0.15    1.71
   3 -20   6   -0.08    1.79
   3 -20   5    0.39    1.69
  -3 -20  -5    0.32    1.68
   3 -20   5    2.18    1.78
   3 -20   4    2.59    1.57
  -3 -20  -4    0.75    1.69
   3 -20   4    1.98    1.67
   3 -20   3    5.20    1.40
   3 -20   3    1.12    1.59
  -3 -20  -3    4.03    1.79
   3 -20   2   13.53    1.96
  -3 -20  -2   16.20    2.13
   3 -20   2   21.96    1.57
   3 -20   1    5.60    1.76
  -3 -20   0    7.69    1.90
   3 -20   0    3.74    1.76
  -3 -20   1    9.85    1.36
  -3 -20   1    3.61    1.76
   3 -20  -2   19.49    2.19
  -3 -20   2   15.96    2.01
  -3 -20   2   21.52    1.65
   3 -20  -3    4.06    1.79
  -3 -20   3    3.04    1.66
  -3 -20   3    5.16    1.55
   3 -20  -4    2.61    1.67
  -3 -20   4   -0.15    1.56
  -3 -20   4    0.19    1.67
  -3 -20   5    3.67    1.92
   3 -20  -5    0.41    1.75
  -3 -20   5    0.23    1.61
  -3 -20   6   -0.63    1.76
   3 -20  -6    0.40    1.75
   3 -21   4    1.39    1.58
   3 -21   4    0.33    1.68
  -3 -21  -4   -1.39    1.82
   3 -21   3    5.27    1.50
  -3 -21  -3    1.84    1.88
   3 -21   3    3.78    1.75
  -3 -21  -2    2.11    1.92
   3 -21   2    3.06    1.76
   3 -21   1    2.97    1.77
  -3 -21   0   -0.10    1.84
   3 -21   0    1.38    1.76
  -3 -21   1    6.99    1.44
  -3 -21   1    2.97    1.83
  -3 -21   2    5.81    1.49
   3 -21  -2    0.09    1.84
  -3 -21   2    1.42    1.74
   3 -21  -3    2.18    1.86
  -3 -21   3    1.35    1.77
  -3 -21   3    3.33    1.60
  -3 -21   4   -1.05    1.64
   3 -21  -4    1.32    1.80
  -3 -21   4   -1.59    1.73
   3 -22   4    0.06    1.65
   3 -22   3    4.69    1.55
  -3 -22   2    3.15    1.61
  -3 -22   3    2.24    1.70
  -3 -22   4    0.97    1.78
  -3 -23   3    6.31    1.90
   4   0   0  294.07    6.13
  -4   0   0  293.32    6.12
   4   0   1 5162.20  103.20
  -4   0  -1 5056.14  103.21
  -4   0   1 5097.11  103.22
   4   0   1 5142.43  103.16
   4   0   2  123.96    2.79
  -4   0  -2  118.39    2.94
   4   0  -2  116.91    2.78
  -4   0  -2  127.64    2.69
  -4   0   2  120.70    2.68
   4   0   2  124.90    2.73
   4   0  -3    2.68    0.65
   4   0   3    2.56    0.70
  -4   0  -3    0.52    0.76
  -4   0   3    2.34    0.58
  -4   0   3    2.47    0.36
  -4   0  -3    2.23    0.36
   4   0   3    1.34    0.53
   4   0   4    3.63    0.67
   4   0   4    3.35    0.87
  -4   0   4    4.33    0.79
  -4   0  -4    1.85    0.89
  -4   0  -4    3.69    0.33
  -4   0   4    3.66    0.33
  -4   0   5  171.81    4.46
   4   0   5  173.43    4.40
   4   0   5  168.63    4.04
  -4   0   5  166.97    4.21
   4   0   6    0.29    0.85
   4   0   6    0.91    1.10
  -4   0   6    0.54    1.22
   4   0   7   30.29    1.52
   4   0   7   27.80    1.85
  -4   0   7   31.44    2.09
   4   0   8   22.49    1.53
   4   0   8   19.40    1.78
   4   0   8   16.24    1.43
   4   0   9    1.44    1.31
  -4   0  10    0.26    1.62
   4   0  10   -0.39    1.40
   4   0  11    2.53    1.62
  -4   0  11    2.97    1.84
   4  -1  11    4.26    1.72
  -4   1  11    3.40    1.84
   4  -1  10    3.72    1.54
  -4   1  10    1.33    1.61
   4  -1   9    4.35    1.38
   4  -1   9    6.87    1.69
   4  -1   8   23.25    1.55
   4  -1   8   25.03    1.94
   4  -1   7   -1.04    1.02
   4  -1   7    1.91    1.24
   4  -1   6   33.57    1.54
   4  -1   6   34.47    1.82
   4  -1   5   36.38    1.42
   4  -1   5   39.28    1.73
  -4  -1  -4    3.12    0.89
  -4   1   4    2.85    0.34
  -4  -1  -4    2.94    0.36
   4  -1   4    2.02    0.77
   4  -1   4    1.83    0.66
  -4   1   3   86.32    1.98
  -4  -1  -3   88.26    2.46
   4  -1   3   84.10    2.17
   4  -1   3   89.10    2.01
  -4  -1  -3   88.29    2.01
  -4   1   2  548.14   11.33
  -4  -1  -2  540.43   11.58
   4  -1   2  559.82   11.41
  -4  -1  -2  553.83   11.34
   4  -1   2  556.07   11.35
   4  -1   1 2322.83   46.44
  -4   1   1 2273.05   46.46
   4  -1   1 2314.42   46.47
  -4  -1  -1 2297.72   46.48
   4  -1   1 2276.44   46.47
  -4   1   0 1761.15   35.14
   4  -1   0 1707.98   35.16
  -4   1  -1 2294.05   45.98
  -4   1  -1 2276.86   45.94
  -4  -1   1 2260.31   45.85
   4  -1  -2  553.31   11.36
   4   1   2  552.10   11.39
  -4   1  -2  529.63   11.59
  -4   1  -2  564.49   11.35
   4   1   2  558.56   11.34
   4   1   2  544.53   11.55
  -4  -1   2  551.07   11.42
   4   1   3   87.49    2.13
   4  -1  -3   86.78    1.97
  -4  -1   3   85.31    1.96
  -4   1  -3   82.99    2.42
   4   1   3   84.39    2.07
  -4   1  -3   82.99    1.93
   4  -1  -3   89.30    2.28
   4   1   3   84.85    2.37
  -4  -1   3   86.25    2.21
  -4  -1   4    2.40    0.36
   4   1   4    6.48    0.74
   4   1   4    2.86    0.86
  -4  -1   4    2.67    0.75
   4   1   4    2.60    0.67
   4  -1  -4    2.83    0.81
  -4   1  -4    2.46    0.32
  -4   1  -4    1.24    0.85
  -4  -1   5   38.38    1.73
  -4  -1   5   38.38    1.62
   4   1   5   38.25    1.70
   4   1   5   35.42    1.37
   4   1   5   40.10    1.42
  -4  -1   6   33.60    1.91
  -4  -1   6   31.36    1.64
   4   1   6   32.32    1.77
   4   1   6   32.32    1.44
   4   1   6   34.00    1.45
   4   1   7    0.86    0.94
  -4  -1   7   -0.99    1.46
  -4  -1   7    0.23    1.13
   4   1   7    0.39    1.19
   4   1   7    2.33    1.06
   4   1   8   26.02    1.91
   4   1   8   22.87    1.49
   4   1   8   25.14    1.54
   4   1   9    3.38    1.31
  -4  -1  10    1.48    1.63
   4   1  10    2.54    1.42
  -4  -1  11    3.45    1.87
   4  -2  11    0.77    1.65
  -4   2  11    1.36    1.73
   4  -2  10    7.43    1.62
   4  -2  10    9.05    1.96
  -4   2  10    7.78    1.69
   4  -2   9   12.45    1.52
   4  -2   9    9.02    1.77
   4  -2   8   12.12    1.33
   4  -2   8   16.57    1.77
   4  -2   7   12.79    1.50
   4  -2   7   15.16    1.29
   4  -2   6   13.68    1.39
   4  -2   6   15.45    1.15
   4  -2   5   64.17    2.19
   4  -2   5   59.26    1.91
  -4  -2  -5   59.51    1.41
  -4  -2  -4  198.78    5.09
   4  -2   4  205.76    4.80
   4  -2   4  214.53    4.49
   4  -2   3  114.75    2.57
   4  -2   3  110.98    2.74
  -4  -2  -3  111.66    3.00
  -4  -2  -3  114.74    2.89
  -4   2   3  113.98    2.54
  -4  -2  -2  119.68    2.91
   4  -2   2  121.47    2.72
  -4   2   2  116.89    2.70
   4  -2   2  123.18    2.77
  -4  -2  -2  125.72    2.90
  -4  -2  -1 3076.58   61.34
   4  -2   1 3043.43   61.35
   4  -2   1 2997.33   61.33
   4  -2   1 3031.33   61.31
  -4   2   1 3025.90   61.34
  -4   2   0   81.53    1.91
  -4   2   0   80.05    1.80
   4  -2   0   81.31    1.91
  -4   2  -1 3033.08   61.29
   4   2   2  118.17    2.67
   4   2   2  122.06    2.60
   4  -2  -2  120.39    2.70
  -4   2  -2  120.85    2.69
   4   2   3  112.82    2.59
   4   2   3  116.77    2.65
   4   2   3  117.93    2.94
  -4  -2   3  113.32    2.77
   4  -2  -3  111.82    2.83
   4  -2  -3  113.25    2.56
  -4   2  -3  112.47    2.54
   4   2   4  205.20    4.61
   4  -2  -4  208.06    4.42
   4   2   4  202.29    4.57
  -4  -2   4  211.99    4.85
   4  -2  -4  208.82    4.86
   4   2   4  204.71    4.96
   4   2   5   66.00    1.88
  -4  -2   5   64.13    2.26
  -4  -2   5   62.72    1.46
   4   2   5   59.93    1.84
   4   2   5   62.35    2.20
  -4  -2   5   63.56    2.12
   4  -2  -5   71.48    2.20
  -4  -2   6   15.62    1.31
  -4  -2   6   15.65    1.47
   4   2   6   15.17    1.41
   4   2   6   16.17    1.08
   4   2   6   17.70    1.13
  -4  -2   7   15.85    1.64
  -4  -2   7   13.18    1.45
   4   2   7   15.23    1.20
   4   2   7   17.20    1.24
   4   2   8   12.73    1.25
   4   2   8   13.65    1.30
  -4  -2   8   10.99    1.48
   4   2   9    7.93    1.37
  -4  -2  10    9.55    1.78
   4   2  10    8.81    1.50
  -4   3  10    0.35    1.52
   4  -3  10    1.11    1.88
   4  -3  10    3.93    1.53
   4  -3   9   18.40    1.98
   4  -3   9   16.01    1.63
   4  -3   8   14.70    1.40
   4  -3   8   19.40    1.83
   4  -3   7    6.26    1.15
   4  -3   7    6.34    1.41
  -4   3   7    5.59    1.64
   4  -3   6   55.91    2.29
   4  -3   6   53.70    1.97
  -4   3   6   60.21    2.43
   4  -3   5   20.51    0.74
   4  -3   5   18.77    1.12
  -4   3   5   20.99    1.40
  -4  -3  -4  361.01    8.12
   4  -3   4  364.07    7.54
   4  -3   4  352.88    7.83
  -4  -3  -4  351.99    7.98
   4  -3   3   69.86    1.72
  -4  -3  -3   63.99    2.04
  -4  -3  -3   65.33    2.00
   4  -3   3   68.02    1.86
  -4  -3  -2  540.98   11.40
  -4  -3  -2  556.34   11.63
  -4   3   2  553.02   11.46
   4  -3   2  555.48   11.48
   4  -3   2  553.72   11.54
  -4  -3  -2  576.88   11.61
   4  -3   1  818.34   16.57
  -4   3   1  813.39   16.56
   4  -3   1  792.42   16.52
   4  -3   0 1616.74   33.43
  -4   3   0 1647.09   33.41
  -4   3   0 1659.38   33.29
  -4   3  -1  816.35   16.71
   4   3   2  538.37   11.24
  -4   3  -2  556.48   11.43
  -4   3  -2  570.13   11.52
   4  -3  -2  575.08   11.46
   4   3   3   64.58    1.64
   4   3   3   62.63    1.58
   4  -3  -3   67.58    1.67
  -4   3  -3   70.27    1.67
   4  -3  -4  354.48    7.49
   4  -3  -4  366.13    7.90
  -4  -3   4  355.24    7.84
   4   3   4  353.93    7.55
   4   3   4  359.69    7.58
   4   3   5   19.41    0.97
  -4  -3   5   20.12    1.32
   4  -3  -5   21.49    1.35
  -4  -3   5   21.68    1.28
   4  -3  -5   19.58    0.73
   4   3   5   19.08    0.93
   4   3   6   53.30    1.75
  -4  -3   6   51.46    2.24
   4   3   6   56.22    1.78
   4  -3  -6   58.66    2.21
  -4  -3   6   56.33    2.16
   4   3   7    7.08    1.04
   4   3   7    6.58    1.00
  -4  -3   7    5.37    1.27
  -4  -3   7    4.16    1.37
   4   3   8   14.24    1.29
  -4  -3   8   17.50    1.69
   4   3   8   17.31    1.33
  -4  -3   9   15.56    1.78
   4   3   9   17.56    1.43
   4   3   9   13.75    1.42
  -4  -3  10    5.36    1.69
   4   3  10    2.32    1.31
   4  -4  10    3.53    2.08
  -4   4  10    3.80    1.50
   4  -4  10    2.57    1.51
   4  -4   9    7.65    1.86
   4  -4   9    6.65    1.36
   4  -4   8    6.83    1.66
   4  -4   8    6.86    1.29
  -4   4   7    7.12    1.66
   4  -4   7    8.82    1.51
   4  -4   7    8.41    1.17
   4  -4   6   31.22    0.96
   4  -4   6   33.94    1.58
  -4   4   6   36.15    1.99
   4  -4   6   34.67    1.82
  -4  -4  -6   31.37    0.93
  -4   4   5  110.70    3.20
  -4  -4  -5  105.04    3.05
   4  -4   5  106.22    2.51
   4  -4   5  103.22    2.90
  -4  -4  -4   50.95    1.84
  -4  -4  -4   53.33    1.84
   4  -4   4   48.82    1.66
   4  -4   4   48.72    1.41
   4  -4   3   15.62    0.92
  -4  -4  -3   18.10    1.03
  -4  -4  -3   17.16    1.05
   4  -4   3   17.28    0.78
   4  -4   2   67.59    1.82
   4  -4   2   68.52    1.79
  -4  -4  -2   69.44    1.87
  -4  -4  -2   70.95    1.90
  -4  -4  -2   67.83    1.61
   4  -4   1   26.60    0.92
  -4   4   1   25.05    0.94
   4  -4   0    3.72    0.53
  -4   4   0    3.14    0.42
   4  -4   0    1.85    0.40
  -4   4   0    2.41    0.54
  -4   4  -1   25.11    0.91
  -4   4  -2   67.64    1.85
   4  -4  -2   71.05    1.80
  -4   4  -2   69.30    1.91
  -4   4  -3   17.99    1.07
   4   4   3   16.40    0.59
   4  -4  -3   17.25    0.79
   4   4   4   53.30    1.40
  -4   4  -4   49.16    1.84
   4  -4  -4   44.41    1.72
   4   4   4   50.96    1.34
   4  -4  -4   47.34    1.39
   4  -4  -5  100.79    2.41
  -4  -4   5  102.49    3.04
   4   4   5  106.28    2.54
  -4  -4   5  101.19    2.88
   4  -4  -5  101.76    2.96
   4   4   5  100.15    2.50
   4  -4  -6   31.11    0.99
   4   4   6   34.23    1.31
   4  -4  -6   36.13    1.78
  -4  -4   6   34.89    1.71
  -4  -4   6   32.22    1.77
  -4  -4   6   33.01    0.92
   4   4   6   32.64    1.27
   4   4   7    9.88    1.03
  -4  -4   7    8.87    1.35
  -4  -4   7    8.81    1.47
   4   4   7    9.67    1.02
   4  -4  -7    9.22    1.47
   4   4   8    5.84    1.07
  -4  -4   8    7.61    1.49
   4   4   8    7.26    1.09
   4   4   9    7.62    1.22
  -4  -4   9    6.67    1.62
  -4  -4  10    1.60    1.60
   4  -5  10    5.87    1.57
  -4   5  10    3.33    1.49
   4  -5  10    6.76    2.29
   4  -5   9    7.34    1.42
   4  -5   9    5.13    1.96
  -4   5   8    4.36    0.96
   4  -5   8    6.17    1.76
   4  -5   8    5.87    1.19
  -4  -5  -7    1.58    0.37
  -4   5   7    1.51    1.55
  -4  -5  -7    2.02    0.39
   4  -5   7    2.73    1.08
   4  -5   7    1.10    1.36
   4  -5   6   19.87    0.88
  -4   5   6   17.08    1.66
  -4  -5  -6   23.36    1.59
   4  -5   6   22.51    1.39
  -4   5   5   43.18    1.89
   4  -5   5   41.36    1.66
  -4  -5  -5   45.24    1.83
   4  -5   5   40.88    1.32
   4  -5   4   83.34    2.14
  -4  -5  -4   82.88    2.53
  -4  -5  -4   81.75    2.46
   4  -5   4   83.44    2.37
   4  -5   3  143.32    3.54
  -4  -5  -3  148.18    3.64
   4  -5   3  149.89    3.44
  -4  -5  -3  146.22    3.62
   4  -5   2   93.82    2.35
   4  -5   2   91.01    2.35
  -4  -5  -2   95.90    2.39
   4  -5   1   93.67    2.35
   4  -5   0   71.15    1.92
  -4   5   0   72.94    1.75
  -4   5  -1   86.16    2.14
  -4   5  -2   97.67    2.47
   4  -5  -2   94.59    2.41
  -4   5  -2   98.70    2.46
   4   5   3  134.68    2.91
  -4   5  -3  150.03    3.54
   4  -5  -3  147.98    3.29
  -4   5  -4   86.93    2.54
   4  -5  -4   83.62    2.12
   4   5   4   79.52    1.91
   4  -5  -4   83.12    2.38
   4   5   5   41.47    1.28
   4  -5  -5   42.08    1.31
  -4  -5   5   40.61    1.78
   4   5   5   39.00    1.25
   4  -5  -5   45.60    1.80
  -4  -5   6   23.89    1.48
   4  -5  -6   20.99    1.56
  -4  -5   6   19.82    1.52
   4  -5  -6   19.25    0.87
   4   5   6   24.50    1.06
   4   5   6   21.36    1.01
  -4  -5   6   18.67    0.79
  -4  -5   7    3.09    1.28
   4  -5  -7    2.19    1.34
   4   5   7    4.34    0.87
  -4  -5   7    1.81    0.34
  -4  -5   7    2.12    0.30
   4   5   7    2.25    0.84
  -4  -5   7    3.11    1.32
  -4  -5   8    4.45    1.42
   4   5   8    3.82    0.98
   4   5   8    5.66    1.00
  -4  -5   9    4.85    1.60
  -4  -5   9    4.32    1.44
   4   5   9    6.22    1.15
  -4  -5  10    2.72    1.62
  -4  -5  10    4.95    1.65
   4  -6  10    3.62    2.36
   4  -6  10    3.78    1.56
   4  -6   9   -2.31    2.12
   4  -6   9    2.20    1.35
  -4   6   8    5.58    0.92
   4  -6   8    7.47    1.36
   4  -6   8    9.42    1.94
  -4  -6  -7    2.67    0.55
  -4   6   7    2.12    0.77
  -4   6   7    3.14    1.58
   4  -6   7    4.08    1.18
   4  -6   7    2.25    0.61
  -4   6   6    9.34    1.48
  -4  -6  -6    9.08    1.36
   4  -6   6   10.00    1.14
   4  -6   6    9.37    0.77
  -4   6   5   17.68    1.41
   4  -6   5   18.92    1.23
   4  -6   5   17.33    0.93
  -4  -6  -5   18.22    1.38
  -4   6   4   30.83    1.43
   4  -6   4   28.14    1.33
   4  -6   4   30.15    1.16
  -4  -6  -4   29.36    1.40
  -4  -6  -3  110.41    2.81
   4  -6   3  107.38    2.66
   4  -6   3  101.59    2.73
  -4  -6  -3  105.17    2.41
  -4  -6  -3  101.35    2.76
   4  -6   2  185.35    4.23
  -4  -6  -2  181.62    4.18
  -4  -6  -1   12.24    0.41
   4  -6   1   14.66    0.85
  -4   6   1   13.98    0.59
   4  -6   0    5.52    0.65
  -4   6   0    4.08    0.53
  -4   6  -1   12.84    0.80
   4  -6  -1   13.65    0.46
  -4   6  -2  188.98    4.26
   4  -6  -2  191.80    4.30
  -4   6  -2  176.65    4.26
  -4   6  -3  105.83    2.84
   4  -6  -3  105.73    2.67
  -4  -6   4   30.60    1.37
   4   6   4   28.28    0.82
   4  -6  -4   32.38    1.18
   4  -6  -5   17.83    0.93
  -4  -6   5   17.05    1.32
   4  -6  -5   18.04    1.34
   4   6   5   18.15    0.76
  -4  -6   6    9.69    1.26
   4  -6  -6    8.41    0.76
   4   6   6    9.29    0.78
  -4  -6   6    8.81    1.27
   4  -6  -6   10.88    1.35
   4   6   7    2.23    0.78
  -4  -6   7    0.93    1.31
  -4  -6   7    1.55    1.27
  -4  -6   7    1.79    0.49
   4  -6  -7    2.55    0.60
   4   6   8    7.15    0.96
  -4  -6   8    6.47    1.50
   4   6   9    0.74    1.00
  -4  -6   9    1.08    1.40
  -4  -6   9    2.47    1.53
  -4  -6  10    0.83    1.59
  -4  -6  10    2.68    1.69
   4  -7  10    5.79    1.66
   4  -7  10    6.65    2.81
   4  -7   9    5.41    2.39
   4  -7   9    3.54    1.43
  -4  -7  -8    1.54    0.40
  -4  -7  -8    0.74    0.39
   4  -7   8    2.15    1.26
   4  -7   8    1.59    2.08
  -4  -7  -7   -0.16    0.65
   4  -7   7    0.02    0.70
  -4   7   7    0.40    0.64
  -4   7   7   -0.42    1.55
   4  -7   7    1.10    1.15
  -4   7   6    3.40    0.56
  -4   7   6    3.69    1.32
  -4  -7  -6    5.73    1.34
   4  -7   6    2.84    1.08
   4  -7   6    4.17    0.77
   4  -7   5    9.67    0.86
  -4   7   5    8.33    0.45
   4  -7   5    9.31    1.17
  -4   7   5   10.65    1.30
  -4  -7  -5   11.31    1.24
  -4   7   4   39.59    1.64
   4  -7   4   39.28    1.59
   4  -7   4   38.11    1.40
  -4  -7  -4   39.98    1.63
  -4  -7  -3   12.88    0.93
   4  -7   3   12.32    0.87
  -4  -7  -3   12.73    0.58
   4  -7   2  199.04    4.70
  -4  -7  -2  205.12    4.57
   4  -7   1  247.40    5.33
  -4   7   1  245.50    5.19
   4  -7   1  245.83    5.51
  -4  -7  -1  240.66    5.03
  -4   7   0   60.91    1.60
   4  -7   0   58.53    1.54
   4  -7   0   58.25    1.80
  -4   7  -1  242.78    5.26
   4  -7  -1  234.73    4.93
   4  -7  -2  203.81    4.68
  -4   7  -2  199.55    4.56
   4  -7  -3   13.04    0.88
  -4   7  -3   13.75    0.96
  -4  -7   4   41.63    1.50
   4   7   4   27.72    0.70
   4  -7  -4   38.77    1.32
   4  -7  -5    9.30    0.84
   4  -7  -5   11.98    1.21
  -4  -7   5    7.30    1.13
   4   7   5    8.41    0.52
   4  -7  -6    4.24    0.75
   4   7   6    3.18    0.59
   4  -7  -6    6.87    1.34
  -4  -7   6    1.50    1.20
  -4  -7   7    2.44    1.35
  -4  -7   7   -0.52    1.34
  -4  -7   7    0.46    0.58
   4   7   7    0.64    0.71
   4  -7  -7    0.26    0.68
   4   7   8    0.42    0.81
  -4  -7   8    1.40    1.49
  -4  -7   8    0.31    1.30
  -4  -7   9    3.42    1.51
  -4  -7   9    3.47    1.62
  -4  -7  10    2.87    1.67
   4  -8   9   -1.48    2.71
   4  -8   9    0.99    1.38
  -4  -8  -8    1.58    0.63
   4  -8   8    3.33    1.35
   4  -8   8    4.57    2.56
   4  -8   7   10.44    0.94
   4  -8   7    9.96    1.40
  -4  -8  -7    8.78    0.86
  -4   8   7    9.97    1.67
  -4   8   6   27.37    1.85
   4  -8   6   24.14    1.63
   4  -8   6   25.26    1.29
  -4  -8  -6   23.31    1.69
  -4   8   5   14.06    1.37
   4  -8   5   15.43    1.27
   4  -8   5   14.40    1.01
  -4  -8  -5   15.62    1.34
  -4   8   4   50.01    1.83
   4  -8   4   46.33    1.64
  -4  -8  -4   46.89    1.81
   4  -8   4   49.06    1.82
   4  -8   3   25.68    1.21
  -4  -8  -3   25.11    0.81
  -4   8   3   23.83    1.14
  -4  -8  -3   25.18    1.16
  -4  -8  -2   70.70    1.90
   4  -8   2   72.24    2.12
  -4   8   2   70.56    1.71
  -4   8   1  156.17    3.48
  -4  -8  -1  154.44    3.31
   4  -8   1  157.99    3.83
   4  -8   1  161.29    3.63
  -4  -8  -1  156.39    3.44
   4  -8   0   34.79    1.05
  -4   8   0   31.28    1.11
  -4  -8   0   27.52    0.96
   4  -8   0   28.29    1.26
  -4   8  -1  158.14    3.65
   4  -8  -1  153.91    3.31
  -4   8  -1  152.94    3.42
   4  -8  -2   68.78    2.10
  -4   8  -2   71.55    1.92
   4  -8  -3   26.66    1.24
  -4  -8   4   49.98    1.78
   4  -8  -4   47.30    1.65
   4  -8  -5   15.59    1.03
  -4  -8   5   13.37    1.22
   4   8   5    9.96    0.43
   4  -8  -5   13.77    1.28
  -4  -8   6   25.51    1.69
   4  -8  -6   28.13    1.75
   4   8   6   21.06    0.81
   4  -8  -6   24.17    1.22
   4   8   7    8.14    0.74
  -4  -8   7   10.99    1.51
  -4  -8   7    8.81    0.81
   4  -8  -7    8.84    0.90
  -4  -8   8    3.24    1.53
   4  -8  -8    1.18    0.67
   4   8   8    1.20    0.76
  -4  -8   8    2.19    1.42
  -4  -8   9    0.95    1.55
  -4  -8   9   -0.85    1.53
  -4  -8  10    3.11    1.73
   4  -9   9    9.41    1.63
   4  -9   9    8.14    3.46
   4  -9   8    6.12    1.50
  -4  -9  -8    4.07    0.81
   4  -9   7    9.63    1.01
  -4  -9  -7    6.15    0.92
   4  -9   7    7.15    1.40
   4  -9   6   17.40    1.49
  -4   9   6   14.98    1.64
   4  -9   6   15.04    1.15
  -4   9   5   54.13    2.17
   4  -9   5   55.04    2.15
   4  -9   5   58.99    1.94
  -4  -9  -5   54.34    2.16
   4  -9   4    4.68    0.87
  -4   9   4    5.60    0.98
  -4  -9  -4    6.32    1.06
  -4   9   3   18.47    1.02
  -4  -9  -3   18.51    0.69
   4  -9   3   16.67    1.10
  -4  -9  -2   17.53    0.86
  -4   9   2   17.84    0.74
   4  -9   2   18.71    0.99
   4  -9   2   16.94    1.06
  -4  -9  -1   30.28    0.93
   4  -9   1   33.49    1.15
  -4   9   1   31.67    1.05
  -4  -9  -1   29.46    0.84
   4  -9   1   30.70    1.35
   4  -9   0   32.96    1.39
  -4   9   0   33.84    1.19
  -4  -9   0   32.08    1.05
   4  -9   0   34.28    1.10
  -4   9  -1   29.39    0.92
  -4   9  -1   30.50    1.22
  -4   9  -2   18.16    0.86
   4  -9  -2   17.94    1.07
  -4  -9   3   16.30    0.98
   4  -9  -3   18.19    1.09
   4  -9  -4    5.05    0.88
  -4  -9   4    4.88    0.92
  -4  -9   5   54.12    2.08
   4  -9  -5   54.92    1.89
  -4  -9   6   15.44    1.52
   4  -9  -6   18.72    1.18
   4  -9  -7    5.56    0.92
  -4  -9   7    6.21    1.39
   4   9   7    5.63    0.57
  -4  -9   7    6.01    0.87
  -4  -9   8    6.67    1.67
   4  -9  -8    4.57    0.84
  -4  -9   8    4.21    1.55
  -4  -9   9    6.30    1.73
  -4  -9   9    1.53    1.60
  -4  -9  10    7.49    1.78
   4 -10   9    6.70    4.35
   4 -10   9    9.66    1.73
  -4 -10  -8    1.36    0.86
   4 -10   8    1.90    1.46
  -4 -10  -7   34.66    1.52
   4 -10   7   36.50    1.61
   4 -10   7   38.75    2.09
   4 -10   6    4.58    1.30
  -4  10   6    2.97    1.34
   4 -10   6    4.11    1.02
  -4 -10  -5   24.47    1.59
  -4  10   5   24.93    1.61
   4 -10   5   28.30    1.42
  -4  10   4   35.78    1.57
   4 -10   4   33.56    1.53
  -4 -10  -3    6.38    0.48
  -4  10   3    7.64    0.57
   4 -10   3    7.14    0.93
   4 -10   3    6.85    0.92
  -4  10   3    6.04    0.81
   4 -10   2    4.85    0.78
  -4  10   2    5.43    0.58
   4 -10   2    5.73    0.90
  -4  10   2    5.02    0.60
   4 -10   1   45.32    1.69
  -4  10   1   43.43    1.31
  -4 -10  -1   40.18    1.10
   4 -10   1   44.26    1.42
   4 -10   0    2.73    0.78
  -4 -10   0    2.50    0.53
  -4  10   0    4.26    0.69
  -4  10  -1   44.76    1.54
  -4 -10   1   42.47    1.42
  -4 -10   2    6.37    0.63
   4 -10  -2    4.75    0.89
  -4 -10   2    6.30    0.88
   4 -10  -3    6.11    0.93
  -4 -10   3    6.71    0.78
   4 -10  -4   36.12    1.59
  -4 -10   4   34.76    1.54
   4 -10  -5   26.02    1.40
  -4 -10   5   23.14    1.49
  -4 -10   6    3.31    1.23
   4 -10  -6    3.42    1.01
  -4 -10   7   35.79    1.56
   4 -10  -7   35.45    1.56
  -4 -10   7   37.19    2.11
  -4 -10   8    0.07    1.51
   4 -10  -8    1.07    0.87
  -4 -10   8    1.09    1.58
  -4 -10   9    6.11    1.76
  -4 -10   9    4.99    1.73
  -4 -10  10    3.03    1.70
   4 -11   9    7.51    5.86
  -4 -11  -8    7.94    1.05
   4 -11   8   11.73    1.79
  -4 -11  -7    0.35    0.99
   4 -11   7    3.19    1.43
   4 -11   7    1.43    1.06
  -4 -11  -6   35.91    1.64
   4 -11   6   36.22    1.69
  -4  11   6   33.42    1.93
   4 -11   5   19.50    1.34
  -4 -11  -5   19.06    1.50
  -4  11   5   20.72    1.50
  -4  11   4   19.81    0.80
   4 -11   4   18.63    1.41
  -4  11   4   19.64    1.27
   4 -11   4   21.01    1.36
  -4 -11  -3    3.91    0.46
   4 -11   3    4.03    0.97
  -4  11   3    3.39    0.55
   4 -11   3    2.29    0.92
  -4  11   3    3.23    0.78
   4 -11   2   68.15    2.04
  -4  11   2   67.43    1.74
  -4  11   2   63.77    1.73
   4 -11   2   66.86    2.23
   4 -11   1   38.97    1.65
  -4  11   1   39.78    1.30
  -4 -11  -1   39.01    1.07
   4 -11   1   38.31    1.36
   4 -11   0   10.71    1.03
  -4 -11   0   10.40    0.69
  -4  11   0   12.15    0.87
  -4 -11   1   33.59    0.94
  -4 -11   1   39.59    1.35
   4 -11  -2   69.15    2.32
  -4 -11   2   70.06    1.88
  -4 -11   2   73.91    2.23
  -4 -11   3    3.87    0.81
  -4 -11   3    2.98    1.08
   4 -11  -3    4.44    0.97
   4 -11  -4   20.86    1.35
  -4 -11   4   24.62    1.64
  -4 -11   4   20.78    1.31
   4 -11  -5   17.25    1.32
  -4 -11   5   21.55    1.66
  -4 -11   5   18.55    1.43
  -4 -11   6   35.23    1.65
   4 -11  -6   36.09    1.67
  -4 -11   6   35.89    1.92
  -4 -11   7    1.77    1.05
   4 -11  -7    1.16    1.04
  -4 -11   8   10.07    1.76
   4 -11  -8    8.57    1.09
  -4 -11   8   10.30    1.85
  -4 -11   9    0.37    1.61
  -4 -12  -8    1.49    1.04
   4 -12   8    1.26    1.64
   4 -12   7    9.42    1.67
  -4 -12  -7    5.29    1.17
   4 -12   7   10.91    1.29
   4 -12   6    8.84    1.28
  -4 -12  -6    9.51    1.23
  -4  12   6    9.69    1.43
  -4  12   5    4.24    1.19
   4 -12   5    3.75    1.16
  -4  12   5    4.57    0.58
   4 -12   4   11.70    1.22
   4 -12   4   11.61    1.30
  -4  12   4   14.07    0.72
  -4  12   4   11.30    1.12
   4 -12   3   15.90    1.32
   4 -12   3   17.95    1.28
  -4  12   3   17.13    0.81
  -4 -12  -3   16.60    0.67
  -4  12   3   17.16    1.00
  -4  12   2    4.29    0.67
   4 -12   2    2.17    1.00
  -4  12   2    3.33    0.52
   4 -12   2    3.61    0.89
  -4  12   1   80.27    2.17
   4 -12   1   83.31    2.27
  -4 -12  -1   81.94    1.94
   4 -12   1   79.74    2.62
  -4  12   0  133.48    3.25
  -4 -12   0  129.47    3.07
   4 -12   0  130.65    3.62
  -4 -12   1   80.22    2.22
  -4 -12   2    3.47    0.64
  -4 -12   2    3.31    0.96
   4 -12  -2    2.92    1.00
  -4 -12   3   19.29    1.43
   4 -12  -3   17.09    1.33
  -4 -12   3   20.05    1.14
  -4 -12   4   14.39    1.49
  -4 -12   4   12.84    1.21
   4 -12  -4   12.88    1.30
  -4 -12   5    2.47    1.35
  -4 -12   5    3.63    1.16
   4 -12  -5    1.57    1.06
  -4 -12   6    8.60    1.63
  -4 -12   6    9.66    1.26
   4 -12  -6    9.80    1.27
  -4 -12   6   12.71    1.52
  -4 -12   7    7.14    1.21
   4 -12  -7    5.92    1.24
   4 -12  -8    2.72    1.09
  -4 -12   9    3.70    1.75
   4 -13   8    0.07    1.71
  -4 -13  -8    0.17    1.13
  -4 -13  -7    4.39    1.21
   4 -13   7    4.73    1.28
  -4 -13  -6    3.56    1.18
   4 -13   6    4.67    1.27
  -4  13   5   27.92    0.96
   4 -13   5   33.02    1.91
   4 -13   5   35.73    1.80
  -4  13   5   33.56    1.64
   4 -13   4   27.55    1.70
  -4  13   4   28.29    0.96
   4 -13   4   25.91    1.64
  -4  13   4   25.23    1.34
  -4  13   3    9.08    0.72
   4 -13   3    8.01    1.14
   4 -13   3    7.88    1.21
  -4 -13  -3    7.91    0.56
   4 -13   2   13.04    1.31
  -4  13   2   16.11    0.92
   4 -13   2   15.38    1.16
   4 -13   1  125.20    3.61
  -4  13   1  132.38    3.12
  -4 -13  -1  120.38    2.83
   4 -13   1  129.53    3.21
  -4 -13   0  156.41    3.65
   4 -13   0  163.03    4.31
  -4 -13   1  130.05    3.26
   4 -13  -2   14.62    1.39
  -4 -13   2   14.17    1.22
  -4 -13   3    8.07    0.92
  -4 -13   3    7.89    1.28
   4 -13  -3    7.33    1.22
   4 -13  -4   25.38    1.64
  -4 -13   4   29.18    1.80
  -4 -13   4   29.02    1.52
  -4 -13   5   35.12    2.08
   4 -13  -5   31.34    1.77
  -4 -13   5   36.21    1.82
  -4 -13   6    5.08    1.21
  -4 -13   6    5.98    1.61
  -4 -13   6    5.17    1.39
   4 -13  -6    5.34    1.31
  -4 -13   7    4.24    1.67
  -4 -13   7    4.22    1.27
   4 -13  -7    2.88    1.20
   4 -13  -8    2.06    1.18
  -4 -13   9    6.88    1.85
  -4 -14  -8    2.00    1.28
  -4 -14  -7    1.24    1.25
   4 -14   7   -1.04    1.34
  -4 -14  -6    0.49    1.22
   4 -14   6    1.10    1.29
   4 -14   6   -0.27    1.50
   4 -14   5    8.00    1.52
  -4  14   5    8.27    0.59
   4 -14   5    7.93    1.32
  -4  14   4    3.43    0.58
   4 -14   4    0.86    1.12
   4 -14   4    2.53    1.24
  -4  14   3    6.29    0.73
   4 -14   3    6.61    1.25
   4 -14   3    7.28    1.15
   4 -14   2   46.05    2.09
  -4  14   2   48.71    1.54
   4 -14   2   50.12    1.83
   4 -14   1    3.47    0.92
   4 -14   1    2.71    1.24
  -4 -14   0   12.37    0.88
   4 -14   0   12.50    1.39
  -4 -14   1    3.72    0.91
   4 -14  -2   45.27    2.15
  -4 -14   2   53.02    1.92
  -4 -14   3    6.44    1.30
   4 -14  -3    5.86    1.27
  -4 -14   4    4.04    1.42
   4 -14  -4    2.82    1.28
  -4 -14   5    8.43    1.67
   4 -14  -5    7.45    1.35
  -4 -14   6    0.44    1.23
   4 -14  -6    0.73    1.27
  -4 -14   6   -0.07    1.59
  -4 -14   7   -0.11    1.29
  -4 -14   7    1.82    1.76
   4 -14  -7   -0.53    1.31
   4 -14  -8    1.80    1.26
  -4 -14   9    1.19    1.77
   4 -15   7    4.51    1.85
  -4 -15  -7    4.78    1.39
   4 -15   7    2.28    1.46
   4 -15   6   10.40    1.80
  -4 -15  -6   10.73    1.49
   4 -15   6   11.90    1.55
   4 -15   5    3.80    1.50
   4 -15   5    4.61    1.33
   4 -15   4    5.35    1.34
   4 -15   4    1.53    1.26
   4 -15   3    1.85    1.13
  -4 -15  -3    2.19    0.50
   4 -15   3    0.86    1.15
   4 -15   2    8.44    1.37
   4 -15   2    9.40    1.10
   4 -15   1    9.52    1.39
   4 -15   1    8.32    1.01
  -4 -15   0   72.43    2.05
   4 -15   0   77.13    2.76
  -4 -15   1    9.36    1.02
   4 -15  -2    9.64    1.42
  -4 -15   2   10.24    1.18
   4 -15  -3    0.83    1.20
  -4 -15   3    0.05    1.20
   4 -15  -4    2.39    1.28
  -4 -15   4    3.17    1.41
   4 -15  -5    2.83    1.30
  -4 -15   5    4.42    1.59
  -4 -15   6    9.06    1.47
  -4 -15   6   12.89    1.88
   4 -15  -6    9.28    1.51
  -4 -15   7    7.27    1.92
  -4 -15   7    5.27    1.51
   4 -15  -7    3.36    1.41
   4 -16   7    1.83    1.86
  -4 -16  -7    1.48    1.41
   4 -16   7    2.54    1.51
   4 -16   6    0.78    1.67
  -4 -16  -6   -1.06    1.38
   4 -16   6    2.46    1.49
  -4 -16  -5    3.53    1.40
   4 -16   5    7.03    1.57
   4 -16   5    3.53    1.41
   4 -16   4    0.81    1.27
   4 -16   4    0.46    1.24
   4 -16   3   -0.37    1.09
  -4 -16  -3    0.72    0.48
   4 -16   3   -0.26    1.24
   4 -16   2    0.98    1.22
   4 -16   2    2.44    1.02
   4 -16   1   21.91    1.26
   4 -16   1   16.90    1.59
  -4 -16   0   11.19    0.97
   4 -16   0    9.92    1.47
  -4 -16   1   17.99    1.18
   4 -16  -1   14.60    0.90
  -4 -16   2    1.44    1.06
   4 -16  -2    2.46    1.29
   4 -16  -3    0.14    1.33
  -4 -16   3    1.93    1.25
   4 -16  -4   -0.94    1.27
  -4 -16   4    1.67    1.48
  -4 -16   5    3.82    1.33
   4 -16  -5    5.41    1.48
  -4 -16   5   10.20    1.78
  -4 -16   6    0.82    1.39
   4 -16  -6    0.84    1.46
  -4 -16   6    1.15    1.76
   4 -16  -7    1.10    1.46
  -4 -16   7    2.19    1.96
  -4 -16   7    0.88    1.55
  -4 -17  -7    6.09    1.56
   4 -17   6   -0.07    1.77
  -4 -17  -6   -1.63    1.48
   4 -17   6   -0.07    1.57
  -4 -17  -5    0.27    1.45
   4 -17   5    1.92    1.51
   4 -17   5    3.53    1.47
   4 -17   4    2.93    1.34
   4 -17   4    4.01    1.46
   4 -17   3    0.38    1.15
   4 -17   3    0.42    1.34
  -4 -17  -3    0.97    0.49
   4 -17   2    4.40    1.38
   4 -17   2    5.97    1.13
   4 -17   1    4.26    1.37
   4 -17   0    1.45    1.34
  -4 -17   0    3.08    0.93
  -4 -17   1    6.72    1.05
   4 -17  -1    5.15    0.76
  -4 -17   2    4.54    1.18
   4 -17  -2    5.35    1.45
  -4 -17   3    0.93    1.27
   4 -17  -3   -0.59    1.45
   4 -17  -4    1.87    1.43
  -4 -17   4    6.90    1.63
  -4 -17   5    1.52    1.38
  -4 -17   5    3.49    1.74
   4 -17  -5    1.05    1.50
  -4 -17   6    0.08    1.79
  -4 -17   6    0.66    1.48
   4 -17  -6   -0.07    1.53
   4 -17  -7    7.64    1.71
  -4 -18  -7    3.10    1.66
   4 -18   6    2.14    1.85
  -4 -18  -6    3.87    1.57
   4 -18   6    3.86    1.71
  -4 -18  -5    1.88    1.58
   4 -18   5    0.65    1.54
   4 -18   5    3.88    1.66
  -4 -18  -4   -1.73    1.53
   4 -18   4    0.96    1.38
   4 -18   4   -0.73    1.46
   4 -18   3    2.48    1.48
  -4 -18  -3    1.29    0.40
   4 -18   3    1.79    1.24
   4 -18   2    9.18    1.22
   4 -18   2    6.90    1.57
   4 -18   1    0.68    1.42
  -4 -18   0    1.79    0.95
   4 -18   0    1.39    1.44
   4 -18  -1    0.97    0.72
  -4 -18   1    1.51    1.04
  -4 -18   2    7.82    1.29
   4 -18  -2    7.11    1.63
  -4 -18   3    1.16    1.35
   4 -18  -3    1.32    1.52
  -4 -18   4   -1.05    1.46
  -4 -18   4    1.76    1.56
   4 -18  -4   -0.61    1.55
   4 -18  -5    0.67    1.58
  -4 -18   5    3.99    1.89
  -4 -18   5    0.14    1.48
   4 -18  -6    4.89    1.70
  -4 -18   6    0.63    1.59
  -4 -18   6    2.88    2.01
   4 -18  -7   -0.07    1.64
  -4 -19  -7    0.85    1.68
   4 -19   6    0.31    1.71
  -4 -19  -6    0.95    1.65
   4 -19   5    5.05    1.73
  -4 -19  -5    4.88    1.64
   4 -19   5    4.96    1.73
  -4 -19  -4    0.56    1.62
   4 -19   4   -0.15    1.52
   4 -19   4    2.02    1.48
   4 -19   3    0.69    1.51
   4 -19   3    3.25    1.35
   4 -19   2    1.26    1.51
   4 -19   2    3.74    1.22
   4 -19   1    3.54    1.59
   4 -19   0   -0.82    1.50
  -4 -19   1    3.76    1.18
   4 -19  -1    1.31    0.72
  -4 -19   2    1.74    1.23
   4 -19  -2    2.25    1.60
  -4 -19   3    3.52    1.55
  -4 -19   3    2.64    1.46
   4 -19  -3    1.55    1.64
  -4 -19   4    1.18    1.55
  -4 -19   4    0.64    1.65
   4 -19  -4   -0.88    1.61
  -4 -19   5    2.20    1.60
   4 -19  -5    3.68    1.71
  -4 -19   5    3.15    1.96
   4 -19  -6    0.62    1.72
  -4 -19   6    1.50    1.69
   4 -19  -7    3.94    1.81
   4 -20   6    0.16    1.78
  -4 -20  -6   -0.69    1.75
   4 -20   5    3.86    1.81
  -4 -20  -5    0.95    1.67
   4 -20   5    3.03    1.78
   4 -20   4    3.70    1.55
   4 -20   4    4.28    1.70
  -4 -20  -4    6.96    1.89
   4 -20   3    7.59    1.45
   4 -20   3    5.26    1.80
  -4 -20  -3    3.26    1.74
   4 -20   2    6.37    1.77
  -4 -20  -2    5.91    1.97
   4 -20   1    2.39    1.67
   4 -20   0    4.47    1.74
  -4 -20   1    6.16    1.32
  -4 -20   2    6.56    1.81
  -4 -20   2    9.81    1.49
   4 -20  -2    6.41    1.81
  -4 -20   3    2.49    1.59
  -4 -20   3    6.84    1.62
   4 -20  -3    1.39    1.75
  -4 -20   4    2.49    1.64
   4 -20  -4    2.95    1.80
  -4 -20   4    2.91    1.77
  -4 -20   5    2.69    1.70
   4 -20  -5    2.88    1.82
  -4 -20   5    2.31    2.04
   4 -20  -6    2.10    1.86
  -4 -20   6    1.41    1.76
   4 -21   4    4.73    1.63
   4 -21   3   15.13    1.67
   4 -21   3    8.68    1.90
  -4 -21  -3   13.50    2.10
   4 -21   2   -1.04    1.71
  -4 -21  -2   -0.68    1.91
   4 -21   1    5.21    1.85
   4 -21   0    1.84    1.79
  -4 -21   0    3.44    1.94
  -4 -21   1    4.72    1.92
  -4 -21   1    6.19    1.44
   4 -21  -2   -1.20    1.84
  -4 -21   2   -0.09    1.74
  -4 -21   2    3.97    1.51
  -4 -21   3   11.72    1.77
  -4 -21   3    8.42    1.90
   4 -21  -3   10.20    2.04
  -4 -21   4    5.33    1.85
   4 -22   4    6.18    1.70
  -4 -22   2    3.77    1.66
  -4 -22   3    4.00    1.72
  -4 -22   4    3.44    1.90
   5   0   0   -0.27    0.45
  -5   0   0   -0.08    0.43
  -5   0   1  127.00    2.87
  -5   0  -1  129.79    2.82
   5   0   2   24.58    0.85
   5   0  -2   24.72    0.88
  -5   0   2   24.16    0.83
  -5   0  -2   24.26    0.81
   5   0   2   25.12    0.80
   5   0   3  559.66   11.45
  -5   0   3  540.66   11.26
   5   0   3  549.22   11.64
   5   0  -3  549.90   11.47
  -5   0  -3  550.25   11.74
  -5   0  -3  550.89   11.28
   5   0   3  537.96   11.39
  -5   0   4  204.84    4.40
   5   0   4  210.10    4.73
  -5   0  -4  207.00    4.40
  -5   0  -4  215.37    5.13
  -5   0   4  207.35    4.81
   5   0   4  210.63    5.01
   5   0   4  208.44    4.69
   5   0   5  131.46    3.53
   5   0   5  134.44    3.17
   5   0   5  135.66    3.20
  -5   0  -5  131.97    3.65
  -5   0  -5  123.21    2.65
  -5   0   5  119.72    2.65
   5   0   6    9.58    1.27
   5   0   6   13.04    1.06
   5   0   6   12.35    1.09
  -5   0   6    9.45    1.40
   5   0   7   10.40    1.54
  -5   0   7    9.70    1.70
   5   0   7   10.16    1.17
   5   0   7   12.57    1.23
   5   0   8   10.79    1.30
   5   0   8   10.88    1.33
   5   0   8   11.04    1.62
   5   0   9   36.43    2.35
   5   0   9   35.40    1.89
   5   0  10    4.80    1.50
   5   0  11    7.32    1.72
  -5   0  11    7.25    1.95
   5  -1  11    2.92    1.68
  -5   1  11    2.44    1.88
   5  -1  10    7.65    1.58
   5  -1   9    1.85    1.33
   5  -1   9    4.04    1.75
   5  -1   8    1.64    1.16
   5  -1   8    3.57    1.54
   5  -1   7    2.61    1.04
   5  -1   7    4.43    1.33
   5  -1   6    5.31    0.94
   5  -1   6    7.41    1.28
   5  -1   5   36.77    1.69
  -5  -1  -5   40.42    1.84
   5  -1   5   38.24    1.43
  -5  -1  -5   36.40    0.95
   5  -1   4  212.61    5.01
  -5  -1  -4  212.87    4.45
  -5   1   4  206.05    4.42
  -5  -1  -4  203.05    5.08
   5  -1   4  202.26    4.72
  -5  -1  -3  182.94    4.44
  -5   1   3  185.11    4.00
  -5  -1  -3  180.55    4.02
   5  -1   3  193.12    4.04
   5  -1   3  184.48    4.15
   5  -1   2  423.90    8.85
  -5  -1  -2  428.17    8.73
   5  -1   2  417.97    8.80
   5  -1   2  426.01    8.78
  -5   1   2  413.93    8.75
  -5   1   1  792.38   16.19
   5  -1   1  794.70   16.20
   5  -1   1  787.70   16.13
   5  -1   1  790.25   16.16
  -5   1   0  151.58    3.28
   5  -1   0  146.12    3.28
  -5   1  -1  796.35   16.29
  -5  -1   2  410.22    8.73
  -5   1  -2  424.04    8.74
   5   1   2  417.49    8.75
   5  -1  -2  426.23    8.75
   5   1   2  426.07    8.69
   5   1   3  181.02    4.09
   5  -1  -3  186.75    4.00
  -5  -1   3  179.03    3.98
  -5   1  -3  190.35    4.45
   5   1   3  179.70    4.03
  -5   1  -3  188.13    3.97
   5   1   3  185.79    4.34
   5  -1  -3  183.39    4.20
  -5  -1   3  186.17    4.16
   5   1   4  214.61    4.72
   5   1   4  210.14    5.02
   5  -1  -4  210.89    4.86
  -5  -1   4  213.23    4.87
  -5   1  -4  208.50    5.12
   5   1   4  206.81    4.67
  -5   1  -4  204.19    4.44
  -5  -1   4  210.06    4.46
  -5  -1   5   42.05    1.64
   5   1   5   39.38    1.75
   5   1   5   39.48    1.43
  -5   1  -5   36.95    1.81
  -5  -1   5   39.39    0.98
   5   1   5   36.60    1.36
   5   1   6    6.87    0.90
  -5  -1   6    6.09    1.34
   5   1   6    7.72    0.97
  -5  -1   6    6.33    1.08
   5   1   6    6.49    1.25
   5   1   7    3.68    1.01
   5   1   7    2.12    1.30
  -5  -1   7    3.36    1.55
   5   1   7    3.17    1.04
   5   1   8    1.30    1.09
   5   1   8    2.67    1.50
   5   1   8    2.02    1.17
   5   1   9    0.14    1.21
   5   1  10    5.29    1.46
  -5  -1  11    3.52    1.91
  -5   2  11    2.40    1.78
   5  -2  11    3.41    1.66
   5  -2  10    3.79    1.94
   5  -2  10    2.02    1.49
   5  -2   9   20.69    2.08
   5  -2   9   17.34    1.64
   5  -2   8   13.16    1.39
   5  -2   8   11.63    1.67
   5  -2   7   54.76    2.43
   5  -2   7   50.37    1.98
   5  -2   6    4.89    1.20
   5  -2   6    3.82    0.92
  -5  -2  -5   27.98    0.86
  -5  -2  -5   25.45    1.52
   5  -2   5   28.66    1.26
   5  -2   5   30.82    1.54
   5  -2   4   47.47    1.32
  -5   2   4   47.87    1.27
  -5  -2  -4   48.77    1.89
   5  -2   4   49.29    1.58
  -5   2   3   45.59    1.26
   5  -2   3   46.46    1.31
  -5  -2  -3   47.89    1.68
   5  -2   3   47.68    1.42
  -5  -2  -3   48.76    1.60
  -5  -2  -2  243.04    5.45
   5  -2   2  248.33    5.34
   5  -2   2  250.38    5.37
  -5  -2  -2  248.95    5.22
  -5   2   2  254.33    5.32
   5  -2   1 1876.71   38.43
  -5  -2  -1 1905.00   38.44
   5  -2   1 1880.93   38.48
  -5   2   1 1893.69   38.46
   5  -2   1 1920.63   38.42
   5  -2   0   63.79    1.66
  -5   2   0   66.42    1.66
  -5   2   0   67.57    1.53
  -5   2  -1 1925.56   39.00
   5  -2  -2  245.39    5.22
   5   2   2  239.35    5.08
  -5   2  -2  249.12    5.21
   5   2   3   51.38    1.37
   5  -2  -3   48.00    1.53
  -5  -2   3   47.05    1.44
   5  -2  -3   45.97    1.31
  -5   2  -3   46.45    1.27
   5   2   3   49.02    1.29
   5   2   4   49.94    1.47
   5   2   4   50.47    1.80
  -5  -2   4   47.26    1.64
   5  -2  -4   49.37    1.71
   5  -2  -4   45.53    1.31
   5   2   4   46.30    1.39
  -5   2  -4   50.08    1.27
  -5  -2   5   27.55    0.85
  -5  -2   5   31.40    1.44
   5  -2  -5   29.10    1.47
   5   2   5   28.85    1.52
   5   2   5   29.41    1.16
   5   2   5   29.62    1.20
   5   2   6    4.29    0.89
   5   2   6    3.78    0.84
  -5  -2   6    1.98    1.10
   5   2   6    3.22    1.15
  -5  -2   6    2.98    1.08
   5   2   7   52.15    1.90
  -5  -2   7   55.47    2.32
  -5  -2   7   52.70    2.50
   5   2   7   58.93    1.96
  -5  -2   8   11.33    1.52
   5   2   8   11.72    1.23
   5   2   8   13.61    1.30
   5   2   9   18.36    1.52
  -5  -2  10    5.13    1.72
   5   2  10    3.36    1.43
   5  -3  10    5.10    2.02
   5  -3  10    1.78    1.47
   5  -3   9    1.30    1.68
   5  -3   9    0.51    1.31
   5  -3   8   15.48    1.80
   5  -3   8   10.92    1.36
   5  -3   7   12.13    1.23
  -5   3   7   13.94    1.73
   5  -3   7   12.04    1.58
  -5  -3  -6    7.11    0.47
   5  -3   6    8.71    1.03
  -5   3   6    7.89    1.43
   5  -3   6    8.34    1.26
  -5  -3  -5    3.01    0.96
   5  -3   5    4.36    0.78
   5  -3   5    4.01    0.52
  -5  -3  -4  210.01    5.00
  -5  -3  -4  215.67    5.16
   5  -3   4  210.18    4.59
   5  -3   4  205.94    4.85
   5  -3   3   37.28    1.13
  -5   3   3   33.78    1.09
  -5  -3  -3   38.92    1.48
   5  -3   3   35.05    1.22
  -5  -3  -3   37.77    1.42
  -5  -3  -2  343.36    7.21
  -5  -3  -2  344.50    7.40
   5  -3   2  343.16    7.33
   5  -3   2  344.35    7.31
  -5  -3  -2  346.38    7.10
  -5   3   2  346.01    7.29
   5  -3   1  292.44    6.20
  -5   3   1  287.21    6.18
   5  -3   1  291.87    6.12
  -5  -3  -1  287.99    6.12
  -5   3   0  676.48   13.92
  -5   3   0  696.60   14.05
   5  -3   0  672.11   14.07
  -5   3  -1  291.18    6.17
   5  -3  -2  344.81    7.33
  -5   3  -2  343.21    7.39
  -5   3  -2  351.08    7.32
   5   3   3   36.02    1.06
   5  -3  -3   34.64    1.10
   5   3   3   34.91    0.98
  -5   3  -3   34.58    1.07
   5  -3  -4  205.75    4.87
  -5  -3   4  208.07    4.82
   5   3   4  211.44    4.60
   5  -3  -4  205.70    4.53
   5   3   4  207.88    4.54
   5  -3  -5    4.06    1.02
  -5  -3   5    3.47    0.92
   5   3   5    5.06    0.72
   5   3   5    3.44    0.64
   5  -3  -5    4.44    0.53
   5   3   6    7.24    0.87
   5   3   6   10.05    0.94
   5  -3  -6    8.25    1.26
  -5  -3   6    5.36    1.24
  -5  -3   6    9.01    1.23
  -5  -3   6    7.30    0.44
  -5  -3   7   11.13    1.49
  -5  -3   7   14.04    1.60
   5   3   7   14.69    1.18
   5   3   7   12.62    1.12
   5   3   8   14.60    1.24
   5   3   8   12.65    1.22
  -5  -3   8   10.77    1.54
   5   3   9    0.17    1.16
   5   3  10    0.95    1.29
  -5  -3  10    0.29    1.61
   5  -4  10    1.40    1.52
   5  -4  10   -0.78    2.09
   5  -4   9    2.93    1.79
   5  -4   9    2.18    1.27
   5  -4   8    9.76    1.33
   5  -4   8   12.45    1.84
  -5   4   7   16.44    1.85
   5  -4   7   15.25    1.35
   5  -4   7   14.07    1.64
  -5   4   6   12.60    1.54
   5  -4   6   13.78    0.70
  -5  -4  -6   11.69    0.68
   5  -4   6   11.85    1.17
   5  -4   5   11.03    0.70
  -5  -4  -5   12.10    1.19
  -5  -4  -5   13.23    1.23
   5  -4   5   12.47    1.00
  -5  -4  -4  106.65    3.05
   5  -4   4  110.13    2.62
  -5  -4  -4  105.03    2.96
   5  -4   4  107.68    2.82
  -5  -4  -3   49.88    1.39
   5  -4   3   50.06    1.45
  -5  -4  -3   50.99    1.74
  -5  -4  -3   50.74    1.69
   5  -4   3   49.22    1.56
  -5  -4  -2  342.37    7.11
  -5   4   2  339.32    7.26
   5  -4   2  345.68    7.29
   5  -4   2  335.18    7.28
  -5  -4  -2  340.89    7.34
   5  -4   1  152.86    3.48
  -5   4   1  158.71    3.30
   5  -4   1  155.29    3.59
  -5   4   1  158.23    3.57
  -5   4   0  824.76   16.62
  -5   4   0  817.81   16.77
   5  -4   0  805.95   16.58
   5  -4   0  803.77   16.79
  -5   4  -1  155.34    3.48
  -5   4  -2  347.49    7.34
   5  -4  -2  344.35    7.31
  -5   4  -2  335.97    7.28
   5  -4  -3   46.52    1.41
   5   4   3   48.47    1.18
  -5   4  -3   48.17    1.40
  -5   4  -3   49.90    1.71
   5   4   4  104.35    2.44
   5   4   4  106.77    2.52
   5  -4  -4  105.33    2.56
  -5   4  -4  112.63    3.09
   5  -4  -4  105.90    2.84
   5   4   5   12.20    0.80
  -5  -4   5   11.27    1.04
   5  -4  -5   14.39    1.18
  -5   4  -5   12.94    1.23
   5   4   5   11.24    0.75
   5  -4  -5   12.80    0.71
   5   4   6   13.59    0.97
   5  -4  -6   13.52    1.41
  -5  -4   6   15.73    1.37
  -5  -4   6   14.49    1.41
   5   4   6   12.60    0.92
   5  -4  -6   12.75    0.70
  -5  -4   6   11.95    0.69
   5   4   7   17.61    1.14
  -5  -4   7   13.47    1.48
   5  -4  -7   16.88    1.62
  -5  -4   7   14.32    1.58
   5   4   7   14.71    1.07
  -5  -4   8   10.20    1.55
   5   4   8   13.25    1.18
   5   4   8    9.61    1.11
  -5  -4   9    0.14    1.48
   5   4   9    1.31    1.12
  -5  -4  10   -0.74    1.60
   5  -5  10    0.72    2.33
   5  -5  10    2.28    1.46
   5  -5   9    5.89    1.39
   5  -5   9   11.22    2.15
   5  -5   8    6.43    1.27
   5  -5   8    4.49    1.69
  -5  -5  -7    0.45    0.43
  -5  -5  -7    0.48    0.47
   5  -5   7    0.16    1.39
  -5   5   7    0.36    1.45
   5  -5   7    1.02    1.04
   5  -5   6   32.22    1.64
  -5   5   6   33.82    2.02
  -5  -5  -6   38.16    1.90
   5  -5   6   34.88    1.19
  -5   5   5   79.42    2.57
   5  -5   5   76.69    2.04
  -5  -5  -5   73.39    2.47
   5  -5   5   75.19    2.35
   5  -5   4    4.05    0.62
   5  -5   4    3.84    0.75
  -5  -5  -4    4.27    0.94
  -5  -5  -4    5.28    0.93
  -5  -5  -3   27.34    0.94
  -5  -5  -3   28.32    1.25
  -5  -5  -3   28.01    1.27
   5  -5   3   28.74    1.10
   5  -5   3   29.08    1.20
   5  -5   2  142.86    3.10
  -5  -5  -2  130.04    3.09
  -5   5   2  125.42    2.67
   5  -5   2  135.80    3.12
   5  -5   1  123.72    2.96
  -5   5   1  122.61    2.95
   5  -5   0  199.30    4.16
  -5   5   0  202.77    4.21
  -5   5   0  172.02    4.34
   5  -5   0  194.81    4.39
  -5   5  -1  121.51    2.86
   5  -5  -2  135.09    3.22
  -5   5  -2  140.48    3.26
  -5   5  -2  131.62    3.24
  -5   5  -3   28.26    1.32
   5  -5  -3   28.12    1.07
  -5   5  -4    3.36    0.87
   5   5   4    4.15    0.42
   5  -5  -4    4.61    0.64
   5  -5  -5   77.93    2.02
  -5  -5   5   74.84    2.48
   5   5   5   71.94    1.89
   5  -5  -5   79.52    2.44
   5  -5  -6   31.33    1.15
   5   5   6   38.61    1.30
  -5  -5   6   34.95    1.85
  -5  -5   6   31.59    1.70
   5  -5  -6   35.72    1.83
   5   5   6   32.67    1.22
  -5  -5   7    0.59    0.39
   5   5   7    1.73    0.86
  -5  -5   7    1.10    0.49
  -5  -5   7    1.70    1.30
   5   5   7    1.58    0.81
  -5  -5   7    0.40    1.21
   5  -5  -7    0.52    1.34
   5   5   8    4.45    0.96
  -5  -5   8    4.79    1.46
   5   5   8    5.78    0.99
  -5  -5   9    6.38    1.57
   5   5   9    5.97    1.14
  -5  -5  10    0.07    1.54
  -5  -5  10    0.15    1.60
   5  -6  10    6.90    2.67
   5  -6  10    1.07    1.46
   5  -6   9    2.18    1.30
   5  -6   9    1.59    2.25
   5  -6   8    6.05    1.29
   5  -6   8    9.62    2.00
  -5   6   8    3.76    0.92
  -5   6   7    1.65    1.50
   5  -6   7    2.39    0.67
   5  -6   7    3.00    1.12
  -5  -6  -7    2.66    0.58
   5  -6   6    3.74    0.71
  -5   6   6    5.77    1.41
  -5  -6  -6    3.79    1.25
   5  -6   6    3.85    1.04
   5  -6   5    6.91    0.77
   5  -6   5    6.93    0.98
  -5  -6  -5    7.36    1.18
  -5   6   5    6.45    1.17
  -5  -6  -4   35.39    1.53
   5  -6   4   36.75    1.48
   5  -6   4   33.48    1.28
  -5  -6  -4   38.48    1.61
  -5  -6  -3   14.91    0.68
   5  -6   3   14.42    0.93
  -5  -6  -3   13.58    0.96
   5  -6   3   14.08    0.86
  -5  -6  -3   14.85    1.01
  -5  -6  -2   87.51    2.29
   5  -6   2   88.74    2.34
   5  -6   1  241.54    5.43
   5  -6   0   45.51    1.47
   5  -6   0   44.60    1.22
  -5   6   0   44.59    1.27
  -5   6  -1  238.75    5.25
  -5   6  -2   91.49    2.41
   5  -6  -2   91.02    2.41
  -5   6  -2   91.64    2.39
  -5   6  -3   13.65    1.01
   5  -6  -3   14.14    0.88
  -5   6  -4   38.50    1.59
   5  -6  -4   33.89    1.26
   5   6   4   33.13    0.88
   5   6   5    5.26    0.53
  -5  -6   5    6.27    1.08
   5  -6  -5    8.15    1.15
   5  -6  -5    6.16    0.74
   5   6   6    3.80    0.68
   5  -6  -6    4.45    0.72
  -5  -6   6    4.12    1.15
  -5  -6   6    3.43    1.20
   5  -6  -6    4.77    1.26
   5  -6  -7    3.06    0.65
  -5  -6   7    2.09    1.26
  -5  -6   7    4.83    1.41
  -5  -6   7    2.20    0.53
   5   6   7    1.58    0.75
   5   6   8    3.85    0.91
  -5  -6   8    5.82    1.46
   5   6   9    0.59    0.97
  -5  -6   9    1.82    1.51
  -5  -6   9    1.04    1.43
  -5  -6  10    4.23    1.61
  -5  -6  10    2.69    1.71
   5  -7  10    5.35    2.93
   5  -7  10    3.35    1.54
   5  -7   9    1.35    1.35
   5  -7   9   -0.55    2.43
   5  -7   8   13.57    2.48
  -5  -7  -8    5.88    0.54
   5  -7   8   10.00    1.37
  -5  -7  -8    6.22    0.58
   5  -7   7   15.56    0.99
  -5  -7  -7   16.72    0.89
  -5   7   7   15.42    0.87
   5  -7   7   17.58    1.45
  -5   7   7   16.63    1.85
  -5   7   6    3.31    0.56
   5  -7   6    6.43    0.84
   5  -7   6    6.10    1.12
  -5   7   6    4.31    1.36
  -5  -7  -6    4.46    1.33
  -5   7   5    0.24    0.37
   5  -7   5    2.21    0.73
  -5  -7  -5    3.57    1.10
  -5   7   5    0.10    1.06
   5  -7   5    1.31    0.91
   5  -7   4   85.78    2.55
  -5  -7  -4   89.71    2.63
  -5  -7  -4   88.82    2.64
   5  -7   4   86.97    2.41
  -5  -7  -3    3.85    0.75
  -5  -7  -3    4.33    0.47
   5  -7   3    4.77    0.71
  -5  -7  -2   65.03    1.87
   5  -7   2   70.49    2.02
   5  -7   1  147.35    3.67
  -5   7   1  152.22    3.36
   5  -7   0   49.61    1.64
  -5   7   0   48.28    1.42
  -5   7  -1  146.00    3.37
   5  -7  -1  141.60    3.05
  -5   7  -2   69.99    1.99
   5  -7  -2   74.32    2.09
  -5   7  -2   70.78    2.06
   5  -7  -3    4.39    0.69
  -5   7  -3    3.82    0.75
  -5   7  -4   86.96    2.65
   5  -7  -4   88.81    2.43
  -5  -7   5    1.82    1.02
   5  -7  -5    2.63    1.03
   5   7   5    0.91    0.39
   5  -7  -5    1.74    0.74
   5  -7  -6    4.42    1.25
  -5  -7   6    5.07    1.28
   5  -7  -6    5.01    0.78
   5   7   6    2.79    0.57
  -5  -7   7   16.09    0.86
  -5  -7   7   17.17    1.56
   5  -7  -7   17.31    0.97
   5   7   7   16.41    0.94
   5   7   8    9.50    0.93
  -5  -7   8   11.66    1.63
  -5  -7   9    1.91    1.50
  -5  -7   9   -2.11    1.51
  -5  -7  10    3.19    1.67
   5  -8   9    9.99    3.19
   5  -8   9    6.64    1.52
  -5  -8  -8    5.54    0.70
   5  -8   8    8.23    1.39
   5  -8   8   13.70    2.93
   5  -8   7    2.44    0.84
  -5   8   7    1.52    0.49
   5  -8   7    2.27    1.22
  -5  -8  -7    1.56    0.75
  -5   8   6   90.35    3.01
  -5  -8  -6   81.46    2.91
   5  -8   6   84.45    2.79
   5  -8   6   82.49    2.41
  -5   8   5   26.33    1.62
   5  -8   5   29.97    1.56
   5  -8   5   25.59    1.28
  -5  -8  -5   24.78    1.54
  -5   8   4   29.32    1.42
   5  -8   4   28.93    1.41
   5  -8   4   27.79    1.27
  -5  -8  -4   28.20    1.45
  -5  -8  -3   89.86    2.49
   5  -8   3   88.64    2.51
  -5  -8  -3   88.98    2.10
   5  -8   2   85.38    2.41
  -5  -8  -2   83.49    2.20
  -5   8   1  155.78    3.39
   5  -8   1  159.67    3.52
  -5  -8  -1  143.02    3.19
   5  -8   1  156.48    3.75
  -5   8   0    7.17    0.69
   5  -8   0    6.32    0.82
  -5   8  -1  155.72    3.61
   5  -8  -1  149.52    3.24
  -5   8  -2   85.62    2.40
  -5   8  -2   86.75    2.29
   5  -8  -2   88.29    2.47
   5  -8  -3   91.75    2.58
  -5   8  -3   93.79    2.58
   5  -8  -4   27.79    1.27
  -5  -8   4   27.67    1.32
   5  -8  -5   23.36    1.24
  -5  -8   5   25.63    1.48
  -5  -8   6   80.02    2.68
   5  -8  -6   85.84    2.73
   5   8   6   66.35    1.68
   5  -8  -6   78.61    2.20
  -5  -8   7    1.54    1.29
  -5  -8   7    0.79    0.68
   5  -8  -7    1.58    0.81
   5   8   7    0.04    0.59
   5  -8  -8    6.57    0.77
   5   8   8    6.25    0.77
  -5  -8   8    4.72    1.46
  -5  -8   9    5.84    1.57
  -5  -8   9    2.46    1.63
  -5  -8  10    0.63    1.56
   5  -9   9    2.42    3.72
   5  -9   9    3.11    1.53
  -5  -9  -8    1.30    0.73
   5  -9   8    3.11    1.44
   5  -9   7   21.71    1.24
  -5  -9  -7   16.26    1.10
   5  -9   7   21.45    1.65
   5  -9   6   15.68    1.18
  -5   9   6   13.43    1.59
   5  -9   6   15.88    1.48
   5  -9   5   44.04    1.72
  -5   9   5   44.36    1.95
  -5  -9  -5   42.97    1.94
   5  -9   5   42.63    1.94
  -5  -9  -4   14.36    1.17
  -5   9   4   15.67    1.17
   5  -9   4   13.50    1.07
  -5  -9  -3    1.95    0.72
  -5  -9  -3    1.93    0.44
   5  -9   3    1.32    0.77
   5  -9   2   25.40    1.14
   5  -9   2   25.14    1.28
  -5  -9  -2   25.16    1.04
  -5   9   2   26.63    0.92
   5  -9   1   17.35    1.08
  -5   9   1   16.83    0.81
  -5  -9  -1   16.21    0.58
  -5  -9  -1   16.33    0.69
   5  -9   1   16.09    0.87
  -5   9   0   49.49    1.50
   5  -9   0   50.84    1.74
  -5  -9   0   49.17    1.39
  -5   9  -1   16.86    1.00
   5  -9  -1   15.46    0.63
  -5   9  -1   16.51    0.73
  -5   9  -2   26.09    1.05
   5  -9  -2   24.44    1.25
   5  -9  -3    0.55    0.74
  -5   9  -3    1.88    0.69
   5  -9  -4   14.92    1.09
  -5  -9   4   14.27    1.08
   5  -9  -5   44.09    1.70
  -5  -9   5   41.16    1.85
   5  -9  -6   14.03    1.15
  -5  -9   6   13.55    1.45
  -5  -9   7   18.42    1.13
   5  -9  -7   18.66    1.19
  -5  -9   8    2.24    1.42
   5  -9  -8    1.33    0.78
  -5  -9   8    0.54    1.49
  -5  -9   9    0.37    1.61
  -5  -9   9    3.48    1.53
  -5  -9  10    1.67    1.59
   5 -10   9    7.79    1.71
   5 -10   9   24.39    5.68
  -5 -10  -8    4.43    0.91
   5 -10   8    4.92    1.58
   5 -10   7    2.69    1.38
   5 -10   7   -0.22    0.98
  -5 -10  -7   -0.24    0.91
   5 -10   6    9.39    1.13
  -5  10   6    8.16    1.47
   5 -10   6   11.29    1.42
  -5  10   5   31.12    1.72
   5 -10   5   31.30    1.54
  -5 -10  -5   29.61    1.71
  -5  10   4   26.12    1.40
   5 -10   4   25.21    1.41
  -5  10   3    4.74    0.56
  -5  10   3    4.06    0.77
  -5 -10  -3    3.63    0.47
   5 -10   3    3.81    0.89
   5 -10   3    2.60    0.87
  -5 -10  -2   12.85    0.80
  -5  10   2   14.10    0.75
   5 -10   2   14.63    0.97
   5 -10   2   14.44    1.07
  -5 -10  -1  101.78    2.38
  -5 -10  -1   99.18    2.30
  -5  10   1  105.86    2.53
   5 -10   1  109.74    2.65
   5 -10   1  105.83    2.94
   5 -10   0   81.87    2.52
  -5  10   0   87.59    2.24
  -5 -10   0   81.30    2.08
  -5  10  -1  104.22    2.40
   5 -10  -1  102.99    2.35
  -5  10  -1  103.42    2.73
   5 -10  -2   13.96    1.07
  -5  10  -2   12.72    0.79
   5 -10  -3    4.56    0.90
  -5 -10   3    4.06    0.75
   5 -10  -4   24.80    1.36
  -5 -10   4   24.63    1.34
   5 -10  -5   30.49    1.50
  -5 -10   5   26.62    1.55
  -5 -10   6    7.87    1.36
   5 -10  -6    8.38    1.10
  -5 -10   7   -0.70    1.43
  -5 -10   7   -0.50    0.92
   5 -10  -7   -0.04    0.97
  -5 -10   8    5.06    1.53
   5 -10  -8    3.80    0.97
  -5 -10   8    4.67    1.61
  -5 -10   9    5.24    1.63
  -5 -10   9    6.80    1.83
  -5 -10  10    1.56    1.50
   5 -11   9   17.70    7.67
   5 -11   8    3.43    1.61
  -5 -11  -8    3.52    0.99
   5 -11   7    6.47    1.20
   5 -11   7    7.19    1.56
  -5 -11  -7    6.29    1.11
   5 -11   6   -1.07    1.09
  -5  11   6    2.61    1.34
  -5  11   5    6.94    1.27
   5 -11   5    6.09    1.13
   5 -11   4   83.14    2.60
   5 -11   4   79.14    2.65
  -5  11   4   81.51    2.00
  -5  11   4   81.01    2.48
  -5 -11  -3   32.58    1.00
  -5  11   3   33.72    1.35
  -5  11   3   35.50    1.11
   5 -11   3   31.96    1.62
   5 -11   3   33.40    1.52
  -5  11   2    7.97    0.67
   5 -11   2    9.14    1.10
   5 -11   2    7.04    0.88
  -5  11   2    6.56    0.69
  -5 -11  -1   46.41    1.18
   5 -11   1   44.27    1.51
   5 -11   1   44.78    1.79
  -5  11   1   44.53    1.42
  -5 -11  -1   42.49    1.16
  -5  11   0   16.28    0.97
  -5 -11   0   15.12    0.79
   5 -11   0   15.60    1.17
  -5  11  -1   45.20    1.60
  -5 -11   1   43.54    1.50
   5 -11  -1   43.08    1.21
  -5 -11   2    7.75    0.98
   5 -11  -2    7.58    1.05
  -5 -11   2    8.34    0.68
   5 -11  -3   33.98    1.61
  -5 -11   3   33.87    1.35
   5 -11  -4   80.59    2.56
  -5 -11   4   78.51    2.43
   5 -11  -5    7.54    1.13
  -5 -11   5    8.21    1.24
   5 -11  -6   -0.31    1.01
  -5 -11   6   -0.60    1.24
  -5 -11   7    9.90    1.18
   5 -11  -7    8.33    1.19
  -5 -11   8    5.79    1.60
   5 -11  -8    5.63    1.08
  -5 -11   8    4.74    1.70
  -5 -11   9    3.23    1.57
  -5 -11  10    5.52    1.60
   5 -12   8    3.64    1.68
  -5 -12  -8    2.32    1.08
  -5 -12  -7    2.74    1.12
   5 -12   7    1.57    1.16
   5 -12   7    2.24    1.52
   5 -12   6    6.62    1.24
  -5  12   6    5.38    1.40
  -5  12   5    3.84    1.18
   5 -12   5    4.09    1.14
  -5  12   5    3.96    0.61
  -5  12   4   14.91    0.79
  -5  12   4   12.56    1.18
   5 -12   4   14.78    1.35
   5 -12   4   14.86    1.40
  -5  12   3   19.61    1.09
   5 -12   3   23.11    1.45
  -5  12   3   19.25    0.91
   5 -12   3   23.09    1.37
  -5  12   2   17.77    0.83
   5 -12   2   18.19    1.35
  -5  12   2   17.64    0.91
   5 -12   2   19.81    1.16
  -5  12   1   58.30    1.73
   5 -12   1   57.90    2.17
  -5 -12  -1   56.27    1.46
   5 -12   1   57.97    1.78
  -5  12   0   12.82    1.01
   5 -12   0   13.04    1.20
  -5 -12   0   11.42    0.76
  -5 -12   1   45.14    1.21
  -5 -12   1   57.48    1.70
   5 -12  -1   53.98    1.38
   5 -12  -2   16.34    1.36
  -5 -12   2   20.35    0.92
  -5 -12   2   20.00    1.28
   5 -12  -3   21.19    1.45
  -5 -12   3   21.27    1.17
  -5 -12   3   19.76    1.47
  -5 -12   4   12.19    1.51
  -5 -12   4   13.39    1.21
   5 -12  -4   15.29    1.32
  -5 -12   5    3.41    1.38
   5 -12  -5    2.50    1.09
  -5 -12   5    5.00    1.19
  -5 -12   6    6.97    1.53
   5 -12  -6    5.96    1.24
  -5 -12   6    4.67    1.32
  -5 -12   7    4.34    1.18
   5 -12  -7    1.89    1.16
   5 -12  -8    3.26    1.12
  -5 -12   9    6.57    1.63
   5 -13   8    7.97    1.87
  -5 -13  -8    4.76    1.25
  -5 -13  -7    3.42    1.21
   5 -13   7    6.14    1.37
   5 -13   6    2.45    1.23
  -5  13   6    2.79    1.33
  -5  13   5   19.37    1.48
   5 -13   5   20.50    1.65
   5 -13   5   22.42    1.57
  -5  13   5   19.97    0.88
  -5  13   4    1.88    0.97
   5 -13   4    2.34    1.08
  -5  13   4    2.17    0.63
   5 -13   4    2.83    1.17
  -5  13   3   25.07    1.01
  -5  13   3   21.30    1.09
   5 -13   3   23.86    1.58
   5 -13   3   23.97    1.44
   5 -13   2   91.23    2.96
  -5  13   2   94.82    2.40
   5 -13   2   92.41    2.66
   5 -13   1   65.65    2.44
  -5  13   1   71.31    2.02
   5 -13   1   69.75    2.07
  -5 -13  -1   65.73    1.70
   5 -13   0  242.29    6.00
  -5  13   0  250.25    5.53
  -5 -13   0  234.24    5.30
   5 -13  -1   63.35    1.67
  -5 -13   1   62.98    1.98
  -5 -13   2   88.35    2.24
   5 -13  -2   89.95    2.95
  -5 -13   2   94.84    2.72
   5 -13  -3   25.40    1.63
  -5 -13   3   25.53    1.29
  -5 -13   3   28.54    1.68
  -5 -13   4    2.77    1.31
  -5 -13   4    3.68    1.07
   5 -13  -4    2.10    1.15
  -5 -13   5   18.52    1.50
   5 -13  -5   19.49    1.52
  -5 -13   5   23.29    1.85
  -5 -13   6    3.59    1.35
  -5 -13   6    4.27    1.59
   5 -13  -6    0.74    1.21
  -5 -13   7    5.78    1.72
   5 -13  -7    3.67    1.26
  -5 -13   7    5.92    1.30
   5 -13  -8    6.15    1.32
  -5 -13   9    2.43    1.55
  -5 -14  -8   -0.14    1.26
  -5 -14  -7    3.34    1.29
   5 -14   7    5.33    1.42
  -5 -14  -6    9.57    1.39
   5 -14   6    8.73    1.46
   5 -14   6    9.48    1.66
   5 -14   5    3.54    1.38
   5 -14   5    3.74    1.34
   5 -14   4    1.38    1.19
   5 -14   4    2.74    1.25
  -5  14   4    4.03    0.68
  -5  14   3    9.30    0.80
   5 -14   3    9.38    1.32
   5 -14   3    9.73    1.24
   5 -14   2   30.78    1.47
   5 -14   2   29.67    1.77
  -5  14   2   28.69    1.24
   5 -14   1   76.31    2.21
  -5 -14  -1   69.80    1.83
  -5  14   1   75.81    2.15
   5 -14   1   73.90    2.69
   5 -14   0   73.67    2.68
  -5 -14   0   73.74    2.03
   5 -14  -1   64.00    1.77
  -5 -14   1   71.22    2.09
   5 -14  -2   27.86    1.76
  -5 -14   2   27.67    1.53
  -5 -14   3   10.37    1.45
   5 -14  -3    8.04    1.33
  -5 -14   4    1.53    1.05
  -5 -14   4    2.04    1.39
   5 -14  -4    2.91    1.25
  -5 -14   5    7.85    1.32
  -5 -14   5    4.36    1.59
   5 -14  -5    4.02    1.26
  -5 -14   6   10.64    1.78
  -5 -14   6    9.94    1.41
   5 -14  -6    9.77    1.43
  -5 -14   7    5.70    1.82
   5 -14  -7    1.93    1.34
  -5 -14   7    3.47    1.34
   5 -14  -8   -0.43    1.26
  -5 -14   9    3.54    1.59
   5 -15   7    7.11    1.54
  -5 -15  -7    6.36    1.42
   5 -15   7    7.71    1.85
   5 -15   6   -0.68    1.37
  -5 -15  -6    0.70    1.29
   5 -15   6    0.41    1.58
   5 -15   5    9.34    1.58
   5 -15   5    7.05    1.42
   5 -15   4    7.82    1.40
   5 -15   4    7.21    1.35
  -5  15   4    9.25    0.76
   5 -15   3    1.26    1.11
   5 -15   3    1.24    1.18
  -5  15   3   -0.26    0.72
   5 -15   2   33.82    1.90
  -5  15   2   33.97    1.35
   5 -15   2   37.10    1.60
   5 -15   1   29.61    1.85
   5 -15   1   30.61    1.38
  -5 -15   0    7.50    0.88
   5 -15   0    6.44    1.35
  -5 -15   1   30.62    1.39
   5 -15  -1   27.99    1.07
   5 -15  -2   33.59    1.96
  -5 -15   2   34.12    1.66
   5 -15  -3   -0.84    1.24
  -5 -15   3    2.16    1.26
   5 -15  -4    7.68    1.45
  -5 -15   4   10.90    1.60
   5 -15  -5    7.57    1.45
  -5 -15   5    9.92    1.80
  -5 -15   6   -0.12    1.27
  -5 -15   6   -2.04    1.72
   5 -15  -6   -1.66    1.39
  -5 -15   7    6.31    1.88
  -5 -15   7    6.64    1.52
   5 -15  -7    7.86    1.52
  -5 -16  -7    0.48    1.38
   5 -16   7    2.04    1.86
   5 -16   7    0.38    1.49
  -5 -16  -6    1.62    1.40
   5 -16   6    0.73    1.46
   5 -16   6   -0.70    1.66
   5 -16   5    1.92    1.42
   5 -16   5    3.28    1.49
   5 -16   4    3.42    1.34
   5 -16   4    2.53    1.25
   5 -16   3    9.63    1.47
   5 -16   3    8.55    1.27
   5 -16   2    0.94    1.24
   5 -16   2    0.48    1.00
   5 -16   1   13.70    1.55
   5 -16   0   57.43    2.54
  -5 -16   0   62.02    1.86
   5 -16  -1   10.29    0.81
  -5 -16   1   13.63    1.14
  -5 -16   2    0.92    1.09
   5 -16  -2    0.90    1.29
  -5 -16   3    9.29    1.42
   5 -16  -3    8.42    1.46
  -5 -16   4    1.12    1.43
   5 -16  -4    1.35    1.31
  -5 -16   5    2.05    1.64
   5 -16  -5    2.14    1.37
   5 -16  -6    0.07    1.44
  -5 -16   6    0.06    1.39
  -5 -16   6    2.37    1.85
   5 -16  -7   -0.93    1.46
  -5 -16   7    0.16    1.93
  -5 -16   7   -0.26    1.55
  -5 -17  -7    1.71    1.53
   5 -17   6    0.71    1.56
   5 -17   6    5.79    1.80
  -5 -17  -6    2.96    1.49
  -5 -17  -5   -0.96    1.40
   5 -17   5    1.62    1.47
   5 -17   5   -0.89    1.52
   5 -17   4    3.41    1.48
   5 -17   4    3.08    1.40
   5 -17   3    9.68    1.55
  -5 -17  -3    7.97    0.64
   5 -17   3   14.39    1.37
   5 -17   2    2.32    1.06
   5 -17   2   -0.21    1.30
   5 -17   1    5.33    1.41
   5 -17   0   16.13    1.71
  -5 -17   0   16.99    1.11
   5 -17  -1    4.86    0.74
  -5 -17   1    6.88    1.08
   5 -17  -2    0.30    1.39
  -5 -17   2    0.21    1.15
   5 -17  -3   11.35    1.63
  -5 -17   3   13.09    1.54
   5 -17  -4    2.59    1.43
  -5 -17   4    2.60    1.55
  -5 -17   5    2.05    1.39
   5 -17  -5    0.43    1.49
  -5 -17   5    0.51    1.72
  -5 -17   6    4.15    1.53
   5 -17  -6    4.38    1.61
  -5 -17   6    4.46    1.91
   5 -17  -7    0.86    1.63
  -5 -18  -7    0.73    1.56
   5 -18   6    2.08    1.71
   5 -18   6    1.60    1.81
  -5 -18  -6    0.84    1.55
   5 -18   5    6.38    1.63
   5 -18   5    4.20    1.59
  -5 -18  -5    1.89    1.53
   5 -18   4    7.13    1.50
   5 -18   4    1.47    1.49
   5 -18   3    5.18    1.30
   5 -18   3    4.13    1.47
  -5 -18  -3    5.48    0.61
   5 -18   2    2.85    1.10
   5 -18   2    0.37    1.40
   5 -18   1    0.69    1.38
   5 -18   0    1.69    0.90
  -5 -18   0    1.53    0.97
   5 -18   0    1.80    1.37
   5 -18  -1    1.29    0.68
  -5 -18   1    1.95    1.06
   5 -18  -2   -0.94    1.44
  -5 -18   2    0.80    1.19
   5 -18  -3    5.22    1.62
  -5 -18   3    5.91    1.46
   5 -18  -4    3.65    1.61
  -5 -18   4    3.72    1.64
  -5 -18   5    3.84    1.52
   5 -18  -5    3.83    1.67
  -5 -18   5    4.92    1.91
  -5 -18   6    0.42    1.58
   5 -18  -6    0.81    1.62
  -5 -18   6    2.57    1.96
   5 -18  -7    1.82    1.69
  -5 -19  -7   -0.85    1.72
  -5 -19  -6    2.39    1.68
   5 -19   6    3.67    1.81
  -5 -19  -5    4.51    1.70
   5 -19   5    4.18    1.73
   5 -19   5    3.50    1.66
  -5 -19  -4    2.65    1.62
   5 -19   4    2.15    1.55
   5 -19   4    5.84    1.53
   5 -19   3   -1.24    1.57
   5 -19   3    1.48    1.25
   5 -19   2    0.47    1.48
   5 -19   1    0.57    1.51
   5 -19   0   -1.75    1.57
   5 -19   0   -0.03    0.94
  -5 -19   0    2.51    1.06
  -5 -19   1    0.08    1.13
   5 -19  -1    0.97    0.69
   5 -19  -2    0.50    1.58
  -5 -19   2    0.73    1.28
   5 -19  -3   -0.49    1.63
  -5 -19   3   -0.33    1.48
   5 -19  -4    4.52    1.76
  -5 -19   4    5.50    1.75
  -5 -19   4    4.32    1.60
   5 -19  -5    4.60    1.80
  -5 -19   5    4.53    1.94
  -5 -19   5    2.95    1.61
  -5 -19   6    3.27    1.68
   5 -19  -6    1.93    1.74
   5 -19  -7    0.96    1.75
  -5 -20  -6    3.45    1.76
   5 -20   6    0.16    1.86
   5 -20   5    8.47    1.95
  -5 -20  -5    6.83    1.91
   5 -20   5   13.05    1.92
  -5 -20  -4   -0.25    1.68
   5 -20   4    1.62    1.52
   5 -20   4    0.80    1.65
  -5 -20  -3    0.45    1.75
   5 -20   3    2.17    1.37
   5 -20   3   -0.40    1.58
   5 -20   2   -0.08    1.64
   5 -20   1    0.09    1.60
   5 -20   0    7.98    1.84
  -5 -20   1    3.11    1.32
   5 -20  -2    0.79    1.68
  -5 -20   2    2.05    1.41
  -5 -20   3   -1.15    1.64
   5 -20  -3    2.07    1.70
  -5 -20   3   -0.17    1.53
  -5 -20   4    0.70    1.60
   5 -20  -4    0.08    1.67
  -5 -20   4    0.40    1.76
  -5 -20   5    6.05    1.79
   5 -20  -5    4.27    1.83
  -5 -20   5    9.00    2.15
  -5 -20   6    1.57    1.83
   5 -21   4    3.82    1.61
  -5 -21  -3    3.09    1.91
   5 -21   3    4.92    1.48
   5 -21   3    2.88    1.73
  -5 -21  -2    3.16    2.02
   5 -21   2    3.99    1.75
   5 -21   1   -0.45    1.72
   5 -21   0    1.66    1.82
  -5 -21   1    3.26    1.45
  -5 -21   2    1.64    1.80
   5 -21  -2    2.69    1.84
  -5 -21   2    2.70    1.50
  -5 -21   3    3.25    1.82
   5 -21  -3    2.00    1.88
  -5 -21   3    2.56    1.63
  -5 -21   4    2.83    1.81
  -5 -22   2    4.12    1.65
  -5 -22   3    2.60    1.74
  -5 -22   4    3.85    1.96
  -6   0   0   45.99    1.29
  -6   0   1  369.62    7.88
  -6   0  -1  381.63    7.83
   6   0   2 1068.73   21.74
  -6   0  -2 1063.07   21.78
  -6   0   2 1058.89   21.77
   6   0  -2 1070.23   21.74
   6   0   2 1070.87   21.79
   6   0   3 1082.13   21.99
  -6   0  -3 1085.08   21.92
  -6   0   3 1082.24   21.91
   6   0   3 1065.69   22.05
  -6   0  -3 1063.56   22.35
  -6   0  -3 1072.58   22.00
   6   0  -3 1051.16   22.04
  -6   0  -4   73.11    1.75
  -6   0   4   72.34    1.75
  -6   0  -4   71.69    2.35
   6   0   4   72.60    1.96
   6   0   4   69.47    2.23
   6   0   4   69.11    2.01
   6   0   5    3.34    0.79
   6   0   5    5.36    1.07
   6   0   5    3.93    0.73
  -6   0   5    4.33    0.41
  -6   0  -5    3.82    0.40
  -6   0  -5    4.51    1.10
  -6   0   6  105.33    3.34
   6   0   6   96.28    3.18
   6   0   6  105.34    2.86
   6   0   6   99.35    2.78
   6   0   7    2.92    1.07
  -6   0   7    2.77    1.54
   6   0   7    3.17    1.06
   6   0   7    0.68    1.33
   6   0   8    1.94    1.13
   6   0   8    3.03    1.49
   6   0   8    3.10    1.20
   6   0   9    5.32    1.32
   6   0   9    6.83    1.80
   6   0  10    5.85    1.49
   6   0  11    3.71    1.63
  -6   0  11    4.37    1.97
   6  -1  11    4.19    1.68
  -6   1  11    1.21    1.82
   6  -1  10    1.24    1.47
   6  -1  10    1.91    1.90
   6  -1   9    5.68    1.37
   6  -1   9    8.01    1.86
   6  -1   8    4.37    1.23
   6  -1   8    5.31    1.54
   6  -1   7   37.01    1.71
   6  -1   7   40.78    1.78
   6  -1   7   39.58    2.18
   6  -1   6   15.81    1.17
   6  -1   6   15.20    1.50
   6  -1   6   17.06    1.22
   6  -1   5   27.75    1.28
  -6  -1  -5   26.82    0.83
  -6  -1  -5   27.83    1.60
  -6   1   5   25.09    0.80
   6  -1   5   27.20    1.53
   6  -1   5   25.97    1.21
   6  -1   4  251.49    5.73
  -6   1   4  261.02    5.49
   6  -1   4  257.29    5.79
  -6  -1  -4  254.31    6.14
  -6  -1  -4  260.31    5.52
   6  -1   4  261.59    6.02
  -6  -1  -3   58.74    1.90
  -6   1   3   55.78    1.48
   6  -1   3   56.73    1.66
   6  -1   3   59.94    1.55
  -6  -1  -3   55.83    1.52
   6  -1   3   57.87    1.59
   6  -1   2   28.11    0.98
   6  -1   2   28.16    0.89
   6  -1   2   27.85    0.94
  -6  -1  -2   25.92    0.85
  -6   1   2   28.30    0.92
   6  -1   1  153.22    3.40
   6  -1   1  152.47    3.33
  -6   1   1  150.45    3.39
  -6   1   0   16.64    0.73
   6  -1   0   16.61    0.71
  -6   1  -1  158.51    3.47
  -6   1  -2   29.47    0.93
   6   1   2   25.89    0.88
  -6  -1   2   25.68    0.82
   6  -1  -2   28.42    0.94
   6   1   2   24.65    0.82
   6   1   3   54.76    1.49
   6  -1  -3   52.59    1.63
  -6  -1   3   55.09    1.58
  -6   1  -3   56.51    1.46
  -6   1  -3   57.93    1.88
  -6  -1   3   56.00    1.49
   6  -1  -3   58.27    1.52
  -6   1  -3   55.56    1.62
   6   1   3   52.85    1.54
  -6   1  -4  255.73    5.48
   6   1   4  261.13    5.71
   6   1   4  252.54    5.65
  -6   1  -4  249.92    6.15
   6  -1  -4  258.70    5.84
   6   1   4  262.94    6.04
  -6  -1   4  263.29    5.84
  -6  -1   4  263.43    5.51
   6   1   5   26.64    1.15
   6   1   5   27.69    1.22
  -6  -1   5   25.85    0.85
  -6   1  -5   32.25    1.68
  -6  -1   5   27.56    1.32
   6   1   5   28.62    1.54
  -6   1  -5   28.44    0.83
   6   1   6   17.29    1.49
   6   1   6   15.48    1.08
   6   1   6   15.34    1.13
  -6  -1   6   15.28    1.25
  -6  -1   6   14.22    1.50
   6   1   7   36.59    2.14
  -6  -1   7   43.72    2.36
   6   1   7   39.93    1.67
   6   1   7   38.89    1.68
   6   1   8    5.77    1.21
   6   1   8    4.09    1.15
   6   1   8    6.72    1.55
   6   1   9    4.19    1.29
   6   1  10    0.41    1.41
   6  -2  11    0.63    1.64
  -6   2  11   -0.07    1.83
   6  -2  10    1.11    1.46
   6  -2  10    3.29    1.96
   6  -2   9    5.44    1.38
   6  -2   9    6.10    1.78
   6  -2   8    0.40    1.13
   6  -2   8    0.32    1.41
   6  -2   7   25.12    1.89
   6  -2   7   23.61    1.51
   6  -2   7   21.93    1.43
   6  -2   6    3.12    1.17
   6  -2   6    2.38    0.91
  -6  -2  -6    1.55    0.33
  -6  -2  -5   60.39    2.29
   6  -2   5   58.51    1.87
  -6  -2  -5   56.81    1.48
   6  -2   5   54.69    2.14
   6  -2   4   96.14    2.52
  -6  -2  -4   93.38    2.87
  -6   2   4   98.91    2.29
  -6  -2  -4   95.65    2.33
   6  -2   4   98.59    2.35
  -6  -2  -3   18.82    1.12
   6  -2   3   18.39    0.79
   6  -2   3   16.67    0.95
  -6   2   3   18.26    0.77
   6  -2   3   17.44    0.87
  -6  -2  -2  346.31    7.16
   6  -2   2  343.86    7.30
   6  -2   2  351.02    7.35
  -6  -2  -2  344.36    7.39
   6  -2   2  337.64    7.31
  -6   2   2  345.97    7.28
   6  -2   1    2.78    0.53
  -6  -2  -1    3.00    0.49
  -6   2   1    2.85    0.53
   6  -2   1    2.55    0.51
   6  -2   1    2.77    0.38
  -6   2   0    4.30    0.55
  -6  -2   0    5.43    0.32
  -6   2   0    4.34    0.37
   6  -2   0    3.56    0.52
  -6   2  -1    2.78    0.47
  -6   2  -1    3.01    0.49
  -6  -2   2  347.56    7.23
  -6   2  -2  347.71    7.32
   6  -2  -2  345.23    7.34
   6  -2  -3   17.70    0.78
   6   2   3   17.89    0.80
  -6  -2   3   18.32    0.88
   6   2   3   17.11    0.71
   6  -2  -3   17.96    0.95
  -6   2  -3   19.84    0.77
  -6  -2   4   91.03    2.26
   6  -2  -4   96.93    2.30
   6   2   4   94.07    2.32
  -6   2  -4   97.54    2.24
   6  -2  -4   92.34    2.59
  -6  -2   4   94.11    2.54
   6   2   4   98.00    2.40
   6   2   5   63.01    1.82
  -6  -2   5   57.83    1.51
   6   2   5   57.98    1.73
   6  -2  -5   59.12    2.05
   6   2   5   60.31    2.20
  -6  -2   5   63.77    2.05
   6   2   6    2.09    1.15
  -6  -2   6    3.69    1.08
   6   2   6    1.85    0.86
  -6  -2   6    1.92    1.13
  -6  -2   6    1.40    0.32
   6   2   6    1.97    0.81
   6   2   7   24.83    1.41
   6   2   7   21.69    1.76
  -6  -2   7   25.24    1.67
   6   2   7   23.25    1.33
  -6  -2   7   23.37    1.91
   6   2   8    0.96    1.03
   6   2   8    1.23    1.10
   6   2   9    2.29    1.20
   6   2  10    0.53    1.38
   6  -3  10    0.36    1.41
   6  -3  10    2.24    2.05
   6  -3   9    2.15    1.30
   6  -3   9    2.84    1.82
   6  -3   8    9.40    1.68
   6  -3   8    8.44    1.32
  -6   3   7   22.97    1.96
   6  -3   7   22.01    1.42
   6  -3   7   23.59    1.84
  -6   3   6   84.15    2.93
   6  -3   6   85.84    2.87
   6  -3   6   79.20    2.43
  -6  -3  -6   75.61    1.86
  -6  -3  -5   25.16    1.55
   6  -3   5   26.87    1.25
   6  -3   5   24.78    0.95
  -6  -3  -4   33.32    1.48
  -6  -3  -4   31.58    1.57
   6  -3   4   35.33    1.31
   6  -3   4   35.15    1.14
  -6   3   4   34.01    1.08
  -6  -3  -3  288.93    6.18
  -6  -3  -3  289.52    6.53
  -6  -3  -3  283.38    6.40
   6  -3   3  286.79    6.19
  -6   3   3  289.52    6.16
   6  -3   3  282.54    6.26
   6  -3   2  395.32    8.51
   6  -3   2  394.36    8.55
  -6  -3  -2  407.25    8.40
   6  -3   2  410.93    8.53
  -6   3   2  400.27    8.50
  -6  -3  -2  402.93    8.29
  -6  -3  -2  410.52    8.59
  -6   3   1  213.33    4.69
   6  -3   1  216.55    4.71
  -6  -3  -1  216.38    4.61
   6  -3   1  208.49    4.60
  -6   3   0    1.03    0.55
   6  -3   0    1.06    0.48
  -6   3   0    1.79    0.37
  -6   3  -1  217.15    4.68
  -6   3  -2  400.20    8.42
   6  -3  -2  404.30    8.45
  -6   3  -2  394.50    8.46
  -6   3  -3  283.49    6.09
   6  -3  -3  281.52    6.12
   6   3   3  286.14    5.96
   6   3   4   34.69    1.16
   6   3   4   32.64    1.06
  -6  -3   4   32.07    1.32
   6  -3  -4   32.38    1.38
  -6   3  -4   34.64    1.07
   6  -3  -4   34.27    1.11
   6   3   5   25.94    1.10
  -6  -3   5   26.80    1.36
   6  -3  -5   25.54    1.42
   6   3   5   27.24    1.06
   6  -3  -5   26.52    0.96
  -6  -3   5   25.70    0.94
   6   3   6   84.00    2.27
  -6  -3   6   87.15    2.84
   6   3   6   80.56    2.21
  -6  -3   6   71.48    1.85
  -6  -3   6   86.90    2.68
   6  -3  -6   87.06    2.68
  -6  -3   7   20.79    1.65
  -6  -3   7   20.16    1.80
   6   3   7   23.95    1.27
   6   3   7   24.26    1.32
   6   3   8    9.03    1.17
  -6  -3   8    8.53    1.54
   6   3   8    8.67    1.16
   6   3   9    1.93    1.14
   6   3  10    1.55    1.33
   6  -4  10   16.85    2.56
   6  -4  10   10.36    1.71
   6  -4   9    0.20    1.90
   6  -4   9    1.75    1.31
   6  -4   8   13.21    1.39
   6  -4   8   13.79    1.96
   6  -4   7    7.49    1.52
   6  -4   7    5.87    1.13
  -6   4   7    5.50    1.59
  -6  -4  -7    2.93    0.28
  -6  -4  -7    3.06    0.30
  -6   4   6   77.24    2.76
   6  -4   6   79.27    1.92
  -6  -4  -6   67.66    1.85
   6  -4   6   73.04    2.38
  -6  -4  -5   11.12    1.18
  -6  -4  -5    8.67    1.16
   6  -4   5   10.04    0.96
   6  -4   5    9.50    0.73
   6  -4   4   30.53    1.11
  -6  -4  -4   31.05    1.49
  -6  -4  -4   30.26    1.41
   6  -4   4   30.17    1.24
  -6  -4  -3  138.86    3.20
  -6  -4  -3  137.75    3.54
   6  -4   3  138.15    3.35
   6  -4   3  144.49    3.29
  -6   4   3  135.62    3.23
  -6  -4  -3  144.98    3.49
   6  -4   2   36.64    1.22
  -6  -4  -2   35.48    1.03
   6  -4   2   34.80    1.16
  -6  -4  -2   35.45    0.87
  -6  -4  -2   35.22    1.25
  -6   4   2   34.90    1.16
  -6   4   1  165.22    3.49
   6  -4   1  165.66    3.78
  -6   4   1  165.99    3.78
   6  -4   1  162.58    3.65
   6  -4   0  288.02    5.99
  -6   4   0  289.11    6.03
  -6   4   0  287.55    6.19
   6  -4   0  274.15    6.20
  -6   4  -1  162.44    3.65
  -6   4  -2   33.41    1.19
  -6   4  -2   36.92    1.25
   6  -4  -2   37.53    1.22
  -6   4  -3  135.52    3.49
   6  -4  -3  137.09    3.21
  -6   4  -3  137.28    3.19
   6   4   3  135.78    2.93
   6  -4  -4   30.21    1.32
   6  -4  -4   32.10    1.11
   6   4   4   29.32    0.94
  -6   4  -4   32.31    1.52
  -6  -4   5    8.99    0.98
   6  -4  -5    9.96    0.72
   6   4   5   10.77    0.77
   6  -4  -5   10.25    1.11
  -6   4  -5   11.26    1.26
   6   4   5   10.41    0.71
   6  -4  -6   75.54    1.89
  -6  -4   6   69.26    1.85
   6   4   6   77.76    2.11
  -6  -4   6   79.39    2.73
   6   4   6   71.59    2.05
   6  -4  -6   74.09    2.58
  -6  -4   6   69.69    2.48
   6   4   7    6.71    0.95
  -6  -4   7    5.76    1.44
   6  -4  -7    7.39    1.41
   6   4   7    5.10    0.93
  -6  -4   7    6.56    1.32
   6   4   8   10.45    1.12
   6   4   8   14.16    1.20
  -6  -4   8   12.66    1.63
  -6  -4   9    0.48    1.44
   6   4   9    2.83    1.11
  -6  -4  10   11.50    1.83
   6  -5  10    2.49    2.31
   6  -5  10   -1.04    1.52
   6  -5   9    2.59    1.31
   6  -5   9    2.11    2.03
   6  -5   8    6.82    1.87
   6  -5   8    6.60    1.28
  -6  -5  -7    1.54    0.54
  -6   5   7    0.80    1.46
  -6  -5  -7    0.16    0.47
   6  -5   7    0.92    1.52
   6  -5   7    2.47    1.09
  -6   5   6    4.18    1.36
   6  -5   6    5.37    1.03
   6  -5   6    5.30    0.72
  -6  -5  -5    1.37    1.02
  -6  -5  -5    2.16    1.04
   6  -5   5    1.87    0.63
   6  -5   5    2.89    0.84
   6  -5   4    2.39    0.62
  -6  -5  -4    2.36    0.82
   6  -5   4    3.48    0.76
  -6  -5  -4    2.80    0.91
  -6  -5  -3   62.11    1.96
  -6  -5  -3   62.14    1.99
   6  -5   3   64.31    1.83
  -6  -5  -3   63.06    1.67
   6  -5   3   66.11    1.89
   6  -5   2   10.45    0.78
  -6  -5  -2    9.28    0.32
  -6  -5  -2   10.49    0.78
  -6   5   2    9.65    0.75
   6  -5   2   10.67    0.74
  -6   5   1   11.45    0.80
   6  -5   1   12.27    0.72
   6  -5   1   13.51    0.79
  -6   5   0    9.82    0.60
   6  -5   0   10.04    0.54
   6  -5   0    8.62    0.71
  -6   5   0   10.40    0.75
  -6   5  -1   12.61    0.75
   6  -5  -2    9.92    0.78
  -6   5  -2   10.60    0.76
  -6   5  -2   10.67    0.84
  -6   5  -3   64.98    1.95
  -6   5  -3   65.16    2.04
   6  -5  -3   65.19    1.85
   6   5   4    2.38    0.39
   6  -5  -4    2.75    0.61
  -6   5  -4    2.90    0.89
  -6   5  -5    2.47    1.00
   6  -5  -5    3.64    1.03
  -6  -5   5    2.70    0.86
   6   5   5    1.37    0.52
   6  -5  -5    1.89    0.63
   6  -5  -6    5.50    0.71
  -6  -5   6    4.36    1.20
   6   5   6    3.12    0.72
   6  -5  -6    5.47    1.29
  -6  -5   6    4.18    1.10
  -6  -5   7    1.47    0.58
   6   5   7    2.04    0.84
   6   5   7   -1.27    0.81
  -6  -5   7   -0.15    0.42
   6  -5  -7   -0.34    1.36
  -6  -5   7    0.39    1.14
  -6  -5   8    3.83    1.42
   6   5   8    5.46    1.00
   6   5   8    3.61    0.93
   6   5   9    1.72    1.05
  -6  -5   9    2.85    1.52
  -6  -5  10    2.01    1.68
   6  -6  10    0.13    1.53
   6  -6  10    5.04    2.67
   6  -6   9    1.14    2.24
   6  -6   9    1.87    1.36
   6  -6   8    0.75    1.18
   6  -6   8   -1.19    1.97
   6  -6   7   27.47    1.12
  -6  -6  -7   24.00    0.97
   6  -6   7   26.83    1.59
   6  -6   6    2.73    0.74
  -6  -6  -6    4.51    1.29
  -6   6   6    3.81    1.33
   6  -6   6    3.50    1.02
  -6  -6  -5   17.08    1.35
  -6  -6  -5   16.35    1.36
   6  -6   5   15.56    1.21
   6  -6   5   15.47    0.95
  -6  -6  -4    7.89    1.02
   6  -6   4    7.99    0.90
  -6  -6  -4    7.99    1.00
   6  -6   4    8.85    0.79
  -6  -6  -3   35.14    1.42
  -6  -6  -3   38.05    1.46
   6  -6   3   34.20    1.30
  -6  -6  -3   36.43    1.10
   6  -6   3   34.49    1.35
   6  -6   2  167.97    3.98
  -6   6   1  236.01    5.34
   6  -6   1  239.26    5.37
  -6   6   0  386.46    8.12
   6  -6   0  386.45    8.05
  -6   6   0  380.80    8.31
   6  -6   0  388.17    8.36
  -6   6  -1  245.14    5.38
  -6   6  -2  161.73    3.84
   6  -6  -2  163.50    3.89
   6  -6  -3   35.01    1.34
  -6   6  -3   39.12    1.50
  -6   6  -4    9.40    1.06
   6  -6  -4    7.23    0.75
   6  -6  -5   16.07    0.94
   6   6   5   14.07    0.66
  -6   6  -5   16.77    1.36
   6  -6  -5   14.59    1.24
  -6  -6   6    2.00    1.07
   6  -6  -6    2.01    0.72
   6  -6  -6    3.23    1.21
   6   6   6    2.48    0.63
  -6  -6   6    4.32    1.24
  -6  -6   7   24.59    0.94
  -6  -6   7   25.93    1.70
   6   6   7   25.17    1.11
   6  -6  -7   24.63    1.05
  -6  -6   8    0.31    1.33
   6   6   8    1.87    0.85
  -6  -6   9    0.67    1.44
  -6  -6  10    3.83    1.54
  -6  -6  10    2.43    1.69
   6  -7  10   -1.91    1.58
   6  -7   9    8.03    1.52
   6  -7   9   19.76    3.13
  -6  -7  -8    1.89    0.55
  -6  -7  -8    2.47    0.60
   6  -7   8    3.41    2.32
   6  -7   8    2.37    1.23
  -6   7   7   13.44    0.87
  -6  -7  -7   15.75    0.93
   6  -7   7   17.62    1.08
   6  -7   7   17.08    1.51
  -6   7   6    5.77    0.60
   6  -7   6    8.67    0.92
  -6  -7  -6    8.43    1.39
   6  -7   6    8.58    1.19
  -6   7   6   11.16    1.48
   6  -7   5    3.38    0.81
  -6  -7  -5    2.72    1.11
   6  -7   5    5.16    1.03
  -6   7   5    4.55    1.12
  -6  -7  -4   39.59    1.62
   6  -7   4   37.61    1.43
  -6  -7  -4   38.65    1.61
   6  -7   4   33.42    1.51
   6  -7   3  100.30    2.74
  -6  -7  -3  105.14    2.81
  -6  -7  -3  102.93    2.41
  -6  -7  -3   99.15    2.75
   6  -7   3  107.98    2.77
   6  -7   2    2.95    0.68
  -6  -7  -2    3.62    0.64
  -6   7   1    3.16    0.54
   6  -7   1    2.25    0.73
   6  -7   0    1.80    0.51
  -6   7   0    2.30    0.61
   6  -7   0    2.34    0.68
  -6   7  -1    2.35    0.68
  -6   7  -2    3.58    0.63
   6  -7  -2    4.26    0.75
  -6   7  -2    3.88    0.79
   6  -7  -3  107.63    2.86
  -6   7  -3  108.41    2.95
   6  -7  -4   38.70    1.44
  -6   7  -4   36.71    1.66
  -6  -7   5    3.00    1.04
   6  -7  -5    3.94    1.11
   6  -7  -5    2.09    0.78
   6   7   5    3.22    0.40
  -6  -7   6    7.23    1.34
   6   7   6    6.65    0.60
   6  -7  -6    8.37    0.89
   6  -7  -6    9.21    1.40
  -6  -7   7   16.03    1.48
   6  -7  -7   16.74    1.01
   6   7   7   14.59    0.88
  -6  -7   7   15.89    0.90
   6   7   8    2.03    0.79
  -6  -7   8    2.99    1.40
  -6  -7   9    8.21    1.61
  -6  -7  10    2.77    1.49
   6  -8   9    3.13    3.14
   6  -8   9    2.81    1.51
   6  -8   8    4.47    1.40
  -6  -8  -8    3.36    0.69
   6  -8   7    7.36    0.99
  -6   8   7    4.43    0.55
  -6  -8  -7    4.83    0.83
   6  -8   7    9.22    1.34
  -6   8   6    2.57    1.38
   6  -8   6    3.28    0.92
   6  -8   6    4.32    1.20
  -6  -8  -6    3.82    1.37
   6  -8   5   31.54    1.62
  -6   8   5   33.00    1.74
   6  -8   5   30.73    1.40
  -6  -8  -5   33.43    1.69
  -6  -8  -4    3.92    0.91
   6  -8   4    3.76    0.80
   6  -8   4    2.63    0.89
  -6  -8  -4    4.54    1.03
  -6  -8  -3    9.17    0.90
   6  -8   3    8.27    0.87
  -6  -8  -3    8.61    0.58
   6  -8   2  101.70    2.74
  -6  -8  -2   98.18    2.54
   6  -8   1   34.82    1.23
  -6   8   1   35.93    1.13
   6  -8   1   33.29    1.39
  -6   8   0    7.41    0.70
   6  -8   0    7.45    0.85
   6  -8   0    7.17    0.60
  -6   8  -1   32.11    1.24
   6  -8  -1   31.75    0.88
  -6   8  -2   99.57    2.69
  -6   8  -2   99.87    2.59
   6  -8  -2  102.30    2.76
  -6   8  -3    8.61    0.90
   6  -8  -3    7.74    0.88
   6  -8  -4    1.77    0.76
  -6   8  -4    3.20    0.96
   6  -8  -5   31.50    1.40
  -6  -8   5   31.55    1.62
  -6  -8   6    2.72    1.29
   6  -8  -6    2.78    0.89
   6  -8  -6    4.06    1.35
  -6  -8   7    7.19    1.32
  -6  -8   7    5.83    0.80
   6  -8  -7    7.24    0.92
   6   8   7    5.39    0.61
  -6  -8   8    5.31    1.46
   6  -8  -8    3.75    0.77
  -6  -8   9    0.31    1.39
  -6  -8   9   -0.37    1.62
  -6  -8  10    2.90    1.56
   6  -9   9    8.72    4.31
   6  -9   9    3.10    1.59
   6  -9   8    4.93    1.50
  -6  -9  -8    3.88    0.83
   6  -9   7   25.85    1.73
  -6  -9  -7   18.27    1.17
   6  -9   7   22.91    1.32
   6  -9   6   24.55    1.36
  -6   9   6   23.71    1.78
   6  -9   6   23.40    1.60
  -6  -9  -5   13.44    1.37
   6  -9   5   16.33    1.18
   6  -9   5   15.02    1.37
  -6   9   5   17.70    1.42
  -6  -9  -4    5.81    1.08
  -6  -9  -4    6.46    0.95
  -6   9   4    6.52    1.00
   6  -9   4    5.91    0.92
  -6  -9  -3    1.30    0.73
  -6  -9  -3    2.10    0.47
   6  -9   3    0.36    0.76
  -6   9   2   60.51    1.57
   6  -9   2   58.10    1.80
   6  -9   2   58.02    1.97
  -6  -9  -2   55.72    1.69
  -6  -9  -1   60.77    1.48
   6  -9   1   67.12    1.82
  -6   9   1   62.93    1.70
   6  -9   1   62.54    2.05
   6  -9   0    6.84    0.86
  -6   9   0    9.92    0.76
  -6   9  -1   63.65    1.89
   6  -9  -1   62.69    1.51
   6  -9  -2   53.33    1.92
  -6   9  -2   58.31    1.87
  -6   9  -2   58.39    1.73
   6  -9  -3    0.64    0.73
  -6   9  -3    1.54    0.75
   6  -9  -4    7.02    0.95
   6  -9  -5   15.47    1.15
  -6  -9   5   13.80    1.29
  -6  -9   6   26.47    1.70
   6  -9  -6   22.89    1.35
  -6  -9   7   21.70    1.23
  -6  -9   7   19.55    1.60
   6  -9  -7   21.88    1.28
  -6  -9   8    5.64    1.41
   6  -9  -8    4.99    0.88
  -6  -9   9    4.06    1.50
  -6  -9   9    4.50    1.71
  -6  -9  10    3.55    1.51
   6 -10   9    5.98    6.05
   6 -10   9    1.67    1.70
   6 -10   8    0.72    1.54
  -6 -10  -8    1.40    0.90
  -6 -10  -7   10.61    1.06
   6 -10   7   11.05    1.56
   6 -10   7   13.06    1.18
   6 -10   6   -0.22    1.23
   6 -10   6    0.63    0.99
  -6  10   6    2.48    1.43
  -6  10   5   23.16    1.55
  -6 -10  -5   21.20    1.55
   6 -10   5   22.92    1.41
  -6  10   4    3.85    0.98
  -6 -10  -4    4.26    1.06
   6 -10   4    5.25    0.98
  -6 -10  -3   22.14    0.83
  -6  10   3   23.72    0.90
  -6 -10  -3   22.50    1.17
   6 -10   3   22.43    1.25
   6 -10   3   24.86    1.33
  -6 -10  -2   44.82    1.46
   6 -10   2   45.14    1.59
  -6  10   2   48.88    1.39
   6 -10   2   44.78    1.78
   6 -10   1    5.68    0.72
  -6  10   1    7.48    0.73
  -6 -10  -1    4.34    0.43
   6 -10   1    4.96    0.87
  -6 -10   0   60.02    1.65
  -6  10   0   60.47    1.79
   6 -10   0   62.72    2.13
  -6  10  -1    5.74    0.56
   6 -10  -1    6.97    0.51
  -6  10  -1    7.66    0.87
   6 -10  -2   47.05    1.80
  -6  10  -2   44.50    1.68
  -6  10  -2   43.46    1.45
   6 -10  -3   22.60    1.33
  -6  10  -3   24.15    1.19
   6 -10  -4    5.01    0.99
  -6 -10   4    4.82    0.93
  -6 -10   5   22.01    1.44
   6 -10  -5   22.63    1.40
   6 -10  -6    0.70    0.97
  -6 -10   6    1.38    1.21
  -6 -10   7   10.98    1.12
   6 -10  -7   11.27    1.17
  -6 -10   8    0.28    1.53
   6 -10  -8    0.15    0.94
  -6 -10   8    1.52    1.33
  -6 -10   9    1.07    1.74
  -6 -10   9    1.47    1.45
  -6 -10  10    3.50    1.47
   6 -11   9    4.48    9.33
  -6 -11  -8    1.27    0.98
   6 -11   8   -0.14    1.57
  -6 -11  -7    1.68    1.02
   6 -11   7    1.33    1.47
   6 -11   7    3.82    1.15
   6 -11   6   11.45    1.54
  -6  11   6    9.45    1.47
   6 -11   6    9.14    1.22
   6 -11   5   20.77    1.43
  -6  11   5   22.03    1.54
  -6  11   4   20.21    1.33
  -6 -11  -4   20.06    0.87
   6 -11   4   22.21    1.45
   6 -11   3   47.46    1.79
   6 -11   3   44.68    1.89
  -6  11   3   44.46    1.57
  -6  11   3   47.19    1.38
  -6  11   2   51.58    1.52
   6 -11   2   49.89    2.00
   6 -11   2   54.13    1.78
  -6 -11  -2   52.99    1.58
  -6  11   1    8.37    0.79
  -6 -11  -1    5.78    0.50
   6 -11   1    9.23    0.79
   6 -11   1    8.15    1.04
  -6 -11  -1    7.42    0.57
   6 -11   0   29.83    1.53
  -6  11   0   28.63    1.22
  -6 -11   0   28.01    1.05
  -6  11  -1    7.97    0.56
  -6  11  -1    8.15    0.91
  -6 -11   1    7.55    0.86
   6 -11  -1    6.07    0.54
   6 -11  -2   52.05    1.97
  -6  11  -2   49.79    1.53
   6 -11  -3   46.10    1.89
  -6 -11   3   43.29    1.52
   6 -11  -4   21.16    1.40
  -6 -11   4   23.07    1.33
   6 -11  -5   18.92    1.40
  -6 -11   5   21.27    1.45
  -6 -11   6   10.03    1.43
   6 -11  -6    9.76    1.21
   6 -11  -7    3.32    1.12
  -6 -11   7    3.30    1.10
  -6 -11   8    1.82    1.32
   6 -11  -8    0.86    1.02
  -6 -11   8    0.36    1.63
  -6 -11   9    2.16    1.46
  -6 -12  -8    1.36    1.08
   6 -12   8   -1.05    1.70
   6 -12   7   18.09    1.49
  -6 -12  -7   16.03    1.37
   6 -12   7   17.48    1.80
   6 -12   6    1.00    1.17
  -6  12   6    2.88    1.39
   6 -12   5    3.82    1.14
  -6  12   5    4.80    1.23
   6 -12   4   60.98    2.23
  -6  12   4   62.05    2.07
  -6 -12  -4   54.86    1.56
   6 -12   4   62.79    2.29
  -6  12   4   62.96    1.66
  -6  12   3   88.50    2.19
   6 -12   3   89.97    2.65
  -6  12   3   80.61    2.36
   6 -12   3   85.09    2.79
   6 -12   2   57.70    2.19
  -6  12   2   52.68    1.57
   6 -12   2   60.94    1.94
  -6  12   2   58.95    1.69
  -6  12   1    6.08    0.84
  -6 -12  -1    6.58    0.52
   6 -12   1    6.76    0.84
   6 -12   1    5.25    1.08
  -6 -12  -1    3.75    0.53
   6 -12   0   96.56    2.94
  -6  12   0   94.42    2.55
  -6 -12   0   90.23    2.32
  -6 -12   1    4.56    0.87
  -6  12  -1    5.53    0.99
   6 -12  -1    4.45    0.58
  -6 -12   2   65.86    2.17
  -6 -12   2   58.89    1.69
   6 -12  -2   60.94    2.27
  -6 -12   3   84.52    2.38
   6 -12  -3   87.86    2.80
  -6 -12   4   61.39    2.11
   6 -12  -4   62.67    2.32
  -6 -12   5    2.88    1.39
   6 -12  -5    2.84    1.11
  -6 -12   5    2.96    1.15
  -6 -12   6    2.38    1.44
  -6 -12   6    1.87    1.31
   6 -12  -6    1.18    1.14
  -6 -12   7   17.33    1.47
   6 -12  -7   17.68    1.46
   6 -12  -8    2.09    1.14
  -6 -12   8    1.35    1.36
  -6 -12   9    3.52    1.40
   6 -13   8    4.75    1.76
  -6 -13  -8    2.47    1.20
  -6 -13  -7    1.73    1.17
   6 -13   7    4.07    1.31
   6 -13   6   11.17    1.43
  -6  13   6   10.16    1.53
  -6  13   5    1.60    1.19
  -6  13   5    3.15    0.66
   6 -13   5    3.17    1.32
   6 -13   5    3.82    1.28
  -6  13   4   26.88    1.42
   6 -13   4   24.38    1.60
   6 -13   4   25.32    1.56
  -6  13   4   24.62    1.03
  -6  13   3   44.91    1.63
   6 -13   3   53.01    1.99
   6 -13   3   52.34    2.13
  -6  13   3   53.50    1.56
  -6  13   2   44.20    1.38
   6 -13   2   54.51    2.17
  -6  13   2   53.23    1.60
   6 -13   2   53.69    1.83
  -6  13   1   88.08    2.42
   6 -13   1   84.84    2.88
  -6 -13  -1   87.04    2.09
   6 -13   1   88.21    2.46
  -6  13   0   30.23    1.40
   6 -13   0   29.43    1.72
  -6 -13   0   26.14    1.14
  -6 -13   1   66.36    1.65
  -6 -13   1   89.00    2.28
   6 -13  -1   80.76    1.87
   6 -13  -2   56.79    2.29
  -6 -13   2   54.09    1.62
  -6 -13   2   58.63    2.08
   6 -13  -3   50.57    2.22
  -6 -13   3   55.63    1.85
  -6 -13   3   61.62    2.31
  -6 -13   4   29.03    1.86
   6 -13  -4   27.00    1.68
  -6 -13   4   27.73    1.51
  -6 -13   5    3.95    1.50
   6 -13  -5    3.12    1.23
  -6 -13   5    3.18    1.22
  -6 -13   6    8.66    1.69
  -6 -13   6   12.13    1.54
   6 -13  -6   11.13    1.43
   6 -13  -7    3.57    1.27
  -6 -13   7    3.98    1.69
  -6 -13   7    3.50    1.27
   6 -13  -8    3.34    1.26
  -6 -13   9    1.18    1.32
  -6 -14  -8   -0.05    1.24
  -6 -14  -7    6.35    1.34
   6 -14   7    6.26    1.45
   6 -14   6   12.02    1.54
  -6  14   6   10.12    1.48
   6 -14   6   12.33    1.74
   6 -14   5   10.36    1.48
   6 -14   5   10.76    1.51
  -6  14   5   11.60    1.30
  -6  14   4   26.11    1.40
   6 -14   4   31.02    1.72
  -6  14   4   27.74    1.09
   6 -14   4   26.33    1.73
  -6  14   3    2.57    0.78
  -6  14   3    2.39    0.75
   6 -14   3    0.06    1.13
   6 -14   3    2.80    1.13
   6 -14   2  128.39    3.85
  -6  14   2  134.20    3.24
   6 -14   2  132.19    3.47
   6 -14   1   88.63    3.04
   6 -14   1   93.40    2.58
  -6  14   1   98.58    2.56
  -6 -14  -1   88.16    2.19
  -6  14   0    2.90    1.02
   6 -14   0    2.98    1.17
  -6 -14   0    2.37    0.74
  -6 -14   1   85.75    2.39
   6 -14  -1   79.57    2.05
   6 -14  -2  131.31    3.82
  -6 -14   2  138.23    3.55
  -6 -14   2  121.94    2.94
  -6 -14   3    1.85    0.92
  -6 -14   3    2.56    1.32
   6 -14  -3    1.10    1.18
  -6 -14   4   29.45    1.56
   6 -14  -4   27.20    1.78
  -6 -14   4   31.36    2.00
   6 -14  -5   12.08    1.45
  -6 -14   5   11.00    1.41
  -6 -14   5   14.06    1.80
  -6 -14   6   11.10    1.84
   6 -14  -6   12.81    1.51
  -6 -14   7    4.82    1.40
   6 -14  -7    4.73    1.40
  -6 -14   7    5.07    1.84
   6 -14  -8    0.83    1.29
  -6 -15  -7    1.29    1.34
   6 -15   7    0.14    1.68
   6 -15   7    1.09    1.46
   6 -15   6    4.59    1.65
   6 -15   6    4.60    1.45
   6 -15   5    0.60    1.38
   6 -15   5    1.62    1.32
  -6  15   4    3.06    0.73
   6 -15   4    2.85    1.30
   6 -15   4    3.61    1.31
  -6  15   3   36.63    1.35
   6 -15   3   39.16    1.80
   6 -15   3   40.13    2.05
  -6  15   2    4.64    0.90
   6 -15   2    2.99    1.24
   6 -15   2    5.12    1.02
   6 -15   1    0.98    1.20
  -6 -15  -1    1.83    0.61
  -6  15   1    2.43    0.94
   6 -15   0   -1.05    1.24
  -6 -15   0   -0.77    0.79
  -6 -15   1    1.81    0.91
   6 -15  -1    0.94    0.63
  -6 -15   2    3.03    1.11
   6 -15  -2    4.69    1.31
   6 -15  -3   41.43    2.13
  -6 -15   3   42.38    2.08
  -6 -15   4    2.65    1.49
  -6 -15   4    3.34    1.13
   6 -15  -4    1.99    1.29
   6 -15  -5    1.28    1.34
  -6 -15   5    0.07    1.59
   6 -15  -6    4.32    1.44
  -6 -15   6    5.67    1.40
  -6 -15   6    6.54    1.84
   6 -15  -7    2.52    1.42
  -6 -15   7    1.43    1.45
  -6 -15   7    1.12    1.84
  -6 -16  -7    9.24    1.55
   6 -16   7    9.35    1.70
  -6 -16  -6    7.91    1.53
   6 -16   6    7.09    1.61
   6 -16   6    6.29    1.73
   6 -16   5    3.09    1.43
   6 -16   5    2.36    1.49
   6 -16   4    1.56    1.29
   6 -16   4    1.14    1.29
   6 -16   3   17.36    1.39
   6 -16   3   12.99    1.52
  -6  16   3   13.84    0.99
   6 -16   2    6.24    1.36
   6 -16   2    6.23    1.09
  -6  16   2    5.89    0.95
   6 -16   1    1.10    1.24
  -6 -16   0    9.17    0.95
   6 -16   0    9.69    0.97
   6 -16   0   10.70    1.54
   6 -16  -1    0.34    0.67
  -6 -16   1    0.54    0.95
   6 -16  -2    4.61    1.34
  -6 -16   2    6.93    1.21
   6 -16  -3   15.58    1.65
  -6 -16   3   12.27    1.52
   6 -16  -4    1.92    1.36
  -6 -16   4    0.06    1.50
  -6 -16   5    4.42    1.77
   6 -16  -5    2.66    1.42
  -6 -16   6    8.74    1.55
   6 -16  -6    7.31    1.60
  -6 -16   6    7.42    2.00
   6 -16  -7    8.25    1.64
  -6 -16   7    8.98    1.69
  -6 -16   7   11.51    2.17
  -6 -17  -7    2.26    1.54
   6 -17   6    3.76    1.65
  -6 -17  -6    3.18    1.49
   6 -17   6    5.02    1.77
   6 -17   5    3.10    1.62
   6 -17   5    3.63    1.57
   6 -17   4    1.63    1.43
   6 -17   4    5.69    1.38
   6 -17   3    5.00    1.46
   6 -17   3    7.03    1.33
   6 -17   2    6.83    1.49
   6 -17   2    9.20    1.17
   6 -17   1    0.72    1.27
  -6 -17   0    2.86    0.88
   6 -17   0    2.29    0.89
   6 -17   0   -0.15    1.27
   6 -17  -1    1.93    0.67
  -6 -17   1    0.46    1.02
   6 -17  -2    6.62    1.48
  -6 -17   2    7.46    1.26
   6 -17  -3    5.52    1.59
  -6 -17   3    7.39    1.48
   6 -17  -4    5.16    1.60
  -6 -17   4    7.45    1.70
  -6 -17   5    2.50    1.79
   6 -17  -5    1.31    1.56
  -6 -17   6    4.34    1.56
   6 -17  -6    3.49    1.60
  -6 -17   6    5.66    1.98
   6 -17  -7    1.20    1.64
  -6 -18  -7    1.48    1.60
   6 -18   6    1.42    1.66
  -6 -18  -6   -0.91    1.54
   6 -18   6    0.65    1.79
   6 -18   5    0.46    1.56
   6 -18   5    1.75    1.59
  -6 -18  -5    0.95    1.53
   6 -18   4    3.53    1.47
   6 -18   4    0.82    1.54
   6 -18   3    1.74    1.22
   6 -18   3   -0.74    1.44
  -6 -18  -3    2.58    0.64
   6 -18   2    4.33    1.13
   6 -18   2    4.01    1.47
   6 -18   1    8.39    1.55
   6 -18   0    1.20    0.91
  -6 -18   0    0.18    0.98
   6 -18   0    1.25    1.42
   6 -18  -1    6.47    0.73
  -6 -18   1    9.09    1.19
   6 -18  -2    2.69    1.54
  -6 -18   2    1.40    1.22
   6 -18  -3    0.78    1.49
  -6 -18   3    1.54    1.39
   6 -18  -4    1.00    1.57
  -6 -18   4    3.71    1.67
  -6 -18   5    0.99    1.48
  -6 -18   5    2.24    1.87
   6 -18  -5    0.84    1.61
  -6 -18   6    1.78    1.59
   6 -18  -6    2.36    1.66
  -6 -18   6    3.51    2.02
   6 -18  -7    2.74    1.72
  -6 -19  -7    0.56    1.71
   6 -19   6    2.92    1.84
  -6 -19  -6    0.88    1.68
   6 -19   5    5.88    1.80
  -6 -19  -5    5.05    1.74
   6 -19   5   10.50    1.82
   6 -19   4    5.29    1.56
   6 -19   4    5.91    1.68
   6 -19   3    0.69    1.29
   6 -19   3    0.23    1.51
   6 -19   2    0.63    1.49
   6 -19   1    0.11    1.14
   6 -19   1   -0.16    1.53
  -6 -19   0    0.67    1.06
   6 -19   0    0.66    0.92
   6 -19   0   -0.66    1.54
  -6 -19   1    0.78    1.16
   6 -19  -1    1.50    0.67
  -6 -19   2   -0.42    1.31
   6 -19  -2    3.33    1.63
  -6 -19   3    1.50    1.52
   6 -19  -3    0.33    1.56
  -6 -19   4    5.47    1.74
   6 -19  -4    5.13    1.77
  -6 -19   5    8.84    2.08
  -6 -19   5    4.90    1.60
   6 -19  -5    6.15    1.83
  -6 -19   6    1.73    1.66
   6 -19  -6    2.56    1.81
   6 -19  -7    0.22    1.80
  -6 -20  -5    0.89    1.74
   6 -20   5   -0.08    1.76
   6 -20   4    5.30    1.74
   6 -20   4    9.76    1.63
  -6 -20  -4    7.94    1.91
   6 -20   3    4.56    1.38
   6 -20   3    0.98    1.60
   6 -20   2    1.83    1.65
   6 -20   1    5.48    1.72
   6 -20   0   -0.44    1.66
  -6 -20   1    6.24    1.40
   6 -20  -2    1.75    1.74
  -6 -20   2   -0.05    1.37
   6 -20  -3    0.52    1.71
  -6 -20   3    1.48    1.64
   6 -20  -4    6.77    1.87
  -6 -20   4    3.20    1.80
  -6 -20   4    5.00    1.71
  -6 -20   5   -1.49    1.63
  -6 -20   5    2.12    2.01
   6 -20  -5   -2.03    1.85
   6 -21   4    3.44    1.61
  -6 -21  -3    2.48    1.96
   6 -21   3    1.20    1.75
   6 -21   2    1.92    1.69
   6 -21   1    0.54    1.73
   6 -21   0    0.09    1.68
  -6 -21   1    4.01    1.51
   6 -21  -2    1.11    1.77
  -6 -21   2    1.27    1.51
  -6 -21   3    3.14    1.86
  -6 -21   3    1.51    1.71
   6 -21  -3    0.64    1.82
  -6 -21   4    3.24    1.91
  -6 -22   2    2.40    1.68
  -6 -22   3    4.32    1.84
  -6 -22   4    2.71    1.94
  -7   0   0    2.60    0.61
  -7   0   1   38.12    1.21
  -7   0  -1   40.86    1.11
   7   0   2  925.09   18.87
   7   0  -2  917.49   18.79
  -7   0  -2  917.75   18.89
  -7   0   2  929.69   18.89
  -7   0  -2  917.29   18.83
   7   0   2  917.82   18.81
   7   0   3  344.91    7.31
   7   0   3  342.19    7.38
   7   0  -3  336.91    7.36
  -7   0  -3  351.91    7.35
  -7   0  -3  345.16    7.30
  -7   0   3  344.52    7.29
  -7   0   4   65.54    1.70
  -7   0  -4   67.24    1.71
  -7   0  -4   69.47    2.28
   7   0   4   68.48    1.85
   7   0   4   60.92    2.11
   7   0   4   67.40    1.92
   7   0   5   22.37    1.44
  -7   0  -5   19.84    1.48
   7   0   5   21.28    1.07
  -7   0   5   22.17    0.79
  -7   0  -5   20.93    0.76
   7   0   5   21.95    1.15
   7   0   6   47.94    2.16
  -7   0  -6   49.60    2.28
   7   0   6   48.61    1.72
   7   0   6   50.94    1.80
  -7   0  -6   45.23    1.13
  -7   0   7   40.33    2.31
   7   0   7   38.00    1.64
   7   0   7   40.43    1.73
   7   0   7   35.29    2.11
   7   0   8    6.93    1.21
   7   0   8    6.00    1.59
   7   0   9    2.36    1.28
   7   0   9    2.47    1.71
   7   0  10   -0.11    1.41
  -7   0  11    6.13    2.04
   7  -1  11    1.25    1.59
   7  -1  10    1.35    1.52
   7  -1  10    2.91    1.98
   7  -1   9    5.94    1.34
   7  -1   9    9.44    1.95
   7  -1   8   11.72    1.34
   7  -1   8   11.56    1.76
   7  -1   7   53.72    2.05
   7  -1   7   57.21    2.57
   7  -1   7   61.25    2.15
   7  -1   6   26.37    1.41
   7  -1   6   25.89    1.29
  -7  -1  -6   25.39    1.83
   7  -1   6   26.17    1.74
  -7  -1  -6   23.30    0.73
   7  -1   5   29.47    1.30
  -7  -1  -5   29.27    0.95
   7  -1   5   26.93    1.24
  -7  -1  -5   31.05    1.70
   7  -1   5   30.10    1.59
  -7   1   5   30.16    0.94
  -7   1   4   35.74    1.11
   7  -1   4   35.75    1.36
  -7  -1  -4   38.50    1.16
  -7  -1  -4   39.40    1.68
   7  -1   4   36.22    1.29
   7  -1   4   35.93    1.56
   7  -1   3   38.10    1.24
  -7  -1  -3   38.75    1.23
  -7   1   3   39.21    1.20
   7  -1   3   40.30    1.34
  -7  -1  -3   40.87    1.24
   7  -1   2  705.79   14.50
  -7  -1  -2  698.63   14.55
   7  -1   2  703.32   14.57
   7  -1   2  698.07   14.55
  -7  -1  -2  708.40   14.44
  -7   1   2  708.98   14.53
  -7   1   1  451.26    9.49
   7  -1   1  457.16    9.53
   7  -1   0   75.55    1.91
  -7   1   0   74.72    1.91
  -7   1  -1  441.79    9.20
  -7  -1   2  686.39   14.51
   7  -1  -2  709.39   14.53
  -7   1  -2  711.66   14.50
   7   1   3   40.59    1.20
   7  -1  -3   41.21    1.36
  -7   1  -3   39.29    1.21
  -7  -1   3   41.21    1.25
  -7   1  -3   39.92    1.34
   7   1   3   39.54    1.28
   7  -1  -3   40.66    1.27
  -7  -1   3   41.72    1.24
   7   1   4   36.50    1.21
  -7   1  -4   34.59    1.10
   7   1   4   37.50    1.29
   7  -1  -4   37.31    1.43
  -7   1  -4   33.59    1.65
  -7  -1   4   36.93    1.34
  -7  -1   4   38.14    1.14
   7  -1  -5   30.04    1.45
   7   1   5   27.45    1.53
  -7   1  -5   27.46    1.63
  -7  -1   5   29.57    0.96
   7   1   5   29.49    1.20
  -7   1  -5   29.29    0.91
   7   1   5   28.11    1.24
   7   1   6   27.80    1.32
  -7   1  -6   23.37    1.70
   7   1   6   24.91    1.25
   7   1   6   24.64    1.70
  -7  -1   6   23.33    0.72
   7   1   7   58.69    2.59
  -7  -1   7   60.98    2.73
   7   1   7   57.82    2.03
   7   1   7   60.61    2.07
   7   1   8   12.05    1.25
   7   1   8   13.75    1.79
   7   1   8   12.93    1.31
   7   1   9    4.71    1.31
   7   1  10    1.56    1.39
   7  -2  11   -0.06    1.61
   7  -2  10    1.73    2.03
   7  -2  10    0.65    1.45
   7  -2   9   -0.09    1.81
   7  -2   9    1.24    1.29
   7  -2   8    0.49    1.54
   7  -2   8    1.28    1.13
   7  -2   7   39.20    1.77
   7  -2   7   37.55    2.17
   7  -2   7   34.35    1.67
   7  -2   6   41.03    1.70
  -7  -2  -6   38.73    1.09
  -7  -2  -6   38.21    2.02
   7  -2   6   40.65    1.64
   7  -2   6   43.39    2.04
   7  -2   5    4.81    0.83
  -7  -2  -5    4.14    0.57
   7  -2   5    4.69    0.80
   7  -2   5    5.07    1.08
  -7  -2  -5    3.63    1.08
  -7   2   5    4.57    0.51
   7  -2   4    2.96    0.58
   7  -2   4    2.73    0.72
  -7  -2  -4    3.30    0.91
  -7   2   4    3.29    0.52
  -7  -2  -4    3.38    0.58
   7  -2   4    2.99    0.58
   7  -2   3  101.81    2.59
  -7  -2  -3   98.73    2.77
  -7  -2  -3  102.44    2.39
   7  -2   3  100.23    2.50
  -7   2   3   99.90    2.43
   7  -2   3  102.12    2.48
   7  -2   2  277.38    6.02
   7  -2   2  282.11    6.06
   7  -2   2  278.86    6.07
  -7  -2  -2  287.95    5.89
  -7   2   2  272.71    6.03
  -7   2   1  351.89    7.42
   7  -2   1  354.88    7.45
  -7  -2  -1  343.38    7.33
  -7   2   0   49.51    1.43
   7  -2   0   50.24    1.45
  -7  -2   0   50.55    1.17
  -7   2   0   51.09    1.27
  -7   2  -1  355.79    7.46
   7   2   1  347.55    7.42
  -7   2  -1  356.98    7.40
  -7   2  -2  285.00    6.02
  -7  -2   2  276.89    5.85
   7  -2  -2  279.12    6.04
   7   2   3  104.52    2.34
  -7   2  -3   98.64    2.41
   7   2   3   99.53    2.43
  -7  -2   3  104.28    2.46
   7  -2  -3   97.46    2.53
   7  -2  -3   97.22    2.45
  -7   2  -4    3.19    0.49
   7  -2  -4    3.77    0.82
  -7  -2   4    3.79    0.74
   7  -2  -4    3.20    0.57
  -7  -2   4    2.31    0.54
   7   2   4    3.03    0.54
   7   2   4    3.85    0.61
   7   2   5    5.44    0.71
   7  -2  -5    3.64    0.97
   7   2   5    5.21    0.76
  -7  -2   5    3.83    0.54
  -7  -2   5    5.05    0.90
  -7   2  -5    4.15    0.49
   7   2   6   43.29    1.56
  -7  -2   6   35.53    1.06
   7  -2  -6   37.56    1.81
   7   2   6   38.40    1.46
  -7  -2   6   40.79    1.80
   7   2   6   43.68    1.99
   7   2   7   38.24    1.58
   7   2   7   37.49    2.07
   7   2   7   38.27    1.62
   7   2   8   -0.63    1.03
   7   2   8    1.75    1.09
   7   2   9    0.52    1.19
   7   2  10    1.31    1.35
   7  -3  10    1.22    1.50
   7  -3  10    6.36    2.24
   7  -3   9    4.54    1.36
   7  -3   9    3.39    1.88
   7  -3   8   29.25    2.21
   7  -3   8   24.92    1.60
   7  -3   7    1.19    1.38
   7  -3   7   -0.74    1.17
   7  -3   7    0.93    1.02
  -7  -3  -6   43.67    2.10
   7  -3   6   44.74    1.73
   7  -3   6   39.87    2.06
  -7  -3  -6   41.54    1.24
   7  -3   5   40.29    1.28
  -7  -3  -5   37.81    1.25
  -7  -3  -5   40.59    1.90
   7  -3   5   38.73    1.52
  -7  -3  -4   16.47    1.23
  -7   3   4   16.51    0.78
   7  -3   4   16.33    0.82
   7  -3   4   14.65    0.91
  -7   3   3   85.79    2.18
   7  -3   3   90.74    2.38
  -7  -3  -3   86.14    2.21
  -7  -3  -3   84.09    2.49
   7  -3   3   89.67    2.23
   7  -3   3   85.37    2.26
  -7  -3  -3   87.76    2.42
   7  -3   2   83.91    2.12
   7  -3   2   81.07    2.18
  -7  -3  -2   81.60    2.05
   7  -3   2   80.24    2.17
  -7   3   2   80.82    2.15
  -7  -3  -2   96.76    1.96
  -7  -3  -2   84.44    2.22
   7  -3   1  518.21   10.74
  -7   3   1  511.23   10.71
  -7  -3  -1  505.68   10.60
  -7   3   0  214.07    4.71
   7  -3   0  205.17    4.73
  -7   3   0  216.85    4.55
  -7   3  -1  524.21   10.87
   7  -3  -2   80.66    2.08
  -7   3  -2   81.43    2.08
  -7   3  -3   85.54    2.17
  -7  -3   3   88.63    2.18
   7  -3  -3   88.71    2.21
   7   3   3   84.43    2.00
   7   3   4   17.38    0.83
  -7  -3   4   19.23    1.01
   7  -3  -4   17.79    1.08
  -7   3  -4   14.90    0.77
   7   3   4   16.01    0.74
   7  -3  -4   15.08    0.81
   7  -3  -5   40.23    1.69
  -7  -3   5   39.59    1.58
   7   3   5   36.97    1.26
   7  -3  -5   39.75    1.26
  -7  -3   5   37.73    1.23
   7   3   5   39.45    1.36
   7   3   6   43.33    1.55
   7   3   6   40.56    1.47
  -7  -3   6   43.79    1.89
   7  -3  -6   42.46    1.91
  -7  -3   6   40.12    1.22
  -7  -3   7   -0.17    1.19
   7   3   7   -0.70    0.88
   7   3   7    2.15    0.95
  -7  -3   8   25.25    1.87
   7   3   8   29.12    1.49
   7   3   8   24.21    1.43
   7   3   9    2.17    1.18
   7   3  10    0.17    1.28
   7  -4  10    5.86    1.61
   7  -4  10   11.79    2.51
   7  -4   9    2.73    1.35
   7  -4   9    7.04    2.10
   7  -4   8   30.14    1.75
   7  -4   8   36.72    2.49
   7  -4   7    3.43    1.07
   7  -4   7    3.61    1.50
  -7  -4  -7    2.99    0.49
   7  -4   6    4.22    1.00
  -7  -4  -6    2.67    0.64
  -7  -4  -6    3.71    1.24
  -7   4   6    5.32    1.39
   7  -4   5   27.07    1.11
  -7  -4  -5   27.09    1.61
   7  -4   5   28.25    1.33
   7  -4   4   -0.19    0.66
  -7   4   4    0.70    0.53
  -7  -4  -4    0.77    0.86
  -7  -4  -4    1.54    0.85
   7  -4   4    0.22    0.56
  -7  -4  -3   71.58    1.92
  -7  -4  -3   71.65    2.24
   7  -4   3   77.48    2.04
  -7   4   3   76.25    2.00
   7  -4   3   75.09    2.07
  -7  -4  -3   76.85    2.20
  -7  -4  -2   27.34    1.13
  -7  -4  -2   27.06    0.76
   7  -4   2   28.03    1.11
  -7   4   2   26.95    1.08
   7  -4   2   32.31    1.10
  -7   4   1  130.13    2.78
  -7   4   1  130.27    3.06
  -7  -4  -1  121.93    2.92
   7  -4   1  127.46    2.94
   7  -4   1  132.00    3.10
  -7   4   0   22.35    1.02
  -7   4   0   25.23    0.85
   7  -4   0   24.12    1.01
   7  -4   0   27.54    0.81
  -7   4  -1  124.94    2.91
   7  -4  -2   26.60    1.06
  -7   4  -2   27.83    1.06
  -7   4  -2   29.47    1.14
  -7   4  -3   73.04    2.25
  -7   4  -3   73.85    1.97
   7  -4  -3   74.97    2.00
   7  -4  -4    0.05    0.54
   7  -4  -4    0.36    0.74
  -7   4  -4    0.25    0.86
  -7  -4   4    0.44    0.67
   7   4   4    0.81    0.42
  -7   4  -4    0.76    0.53
   7  -4  -5   29.17    1.11
  -7   4  -5   29.65    1.69
   7   4   5   26.81    1.03
  -7  -4   5   28.47    1.38
   7  -4  -5   30.21    1.50
  -7  -4   6    3.90    0.69
   7  -4  -6    2.39    0.68
   7   4   6    4.52    0.83
  -7   4  -6    4.94    1.32
  -7  -4   6    5.37    1.16
   7  -4  -6    3.79    1.21
   7   4   6    1.71    0.74
   7   4   7    6.50    0.97
   7   4   7    2.12    0.88
  -7  -4   7    3.49    1.28
   7  -4  -7    4.10    1.42
  -7  -4   7    3.65    0.48
   7   4   8   34.07    1.51
   7   4   8   27.82    1.42
  -7  -4   8   28.77    1.92
   7   4   9    4.36    1.14
   7  -5  10    4.94    1.57
   7  -5  10   10.94    2.66
   7  -5   9    0.90    1.32
   7  -5   9    4.27    2.23
   7  -5   8    1.16    1.18
   7  -5   8   -0.99    1.85
   7  -5   7    4.88    1.15
  -7  -5  -7    3.44    0.62
   7  -5   7    3.78    1.63
  -7   5   6   35.82    2.02
   7  -5   6   37.80    1.71
   7  -5   6   39.50    1.37
  -7  -5  -5    7.77    1.15
   7  -5   5    6.69    0.97
  -7  -5  -5    8.66    1.17
   7  -5   5    6.68    0.77
   7  -5   4   16.01    0.91
  -7  -5  -4   14.67    1.19
  -7  -5  -4   16.61    1.17
   7  -5   4   14.78    0.98
  -7  -5  -3   48.35    1.39
  -7  -5  -3   49.34    1.72
  -7   5   3   48.74    1.52
   7  -5   3   47.38    1.54
  -7  -5  -3   49.32    1.69
   7  -5   3   46.65    1.58
   7  -5   2  119.98    2.86
  -7   5   2  116.02    2.89
  -7  -5  -2  117.21    2.89
   7  -5   2  117.98    2.94
  -7  -5  -2  116.01    2.48
  -7   5   1   56.92    1.71
   7  -5   1   58.42    1.72
   7  -5   1   59.22    1.61
  -7   5   1   57.32    1.40
   7  -5   0   74.24    1.78
  -7   5   0   74.06    1.85
  -7   5   0   73.80    2.02
   7  -5   0   71.37    2.02
  -7   5  -1   57.46    1.62
  -7   5  -2  117.33    2.88
  -7   5  -2  114.17    2.85
   7  -5  -2  116.19    2.90
  -7   5  -3   51.26    1.75
   7  -5  -3   48.19    1.55
  -7   5  -3   47.93    1.51
  -7   5  -3   44.79    1.61
  -7   5  -4   17.64    1.24
   7   5   4   14.78    0.59
   7  -5  -4   16.24    0.90
   7  -5  -5    5.70    0.72
  -7  -5   5    5.98    0.93
   7  -5  -5    7.77    1.08
   7   5   5    6.39    0.58
  -7   5  -5    7.45    1.19
   7   5   6   33.49    1.23
  -7  -5   6   39.39    1.95
  -7  -5   6   35.11    1.78
   7  -5  -6   39.89    1.90
   7  -5  -6   36.49    1.30
  -7  -5   7    3.51    0.68
   7  -5  -7    5.42    1.43
  -7  -5   7    3.81    1.21
   7   5   7    3.06    0.80
  -7  -5   8   -0.92    1.33
   7   5   8    0.73    0.88
  -7  -5   9    1.30    1.44
   7   5   9    1.79    1.01
   7  -6  10    1.26    1.51
   7  -6   9    2.10    1.39
   7  -6   9    5.53    2.57
   7  -6   8   -0.06    1.16
  -7  -6  -8    0.16    0.33
  -7  -6  -8    0.02    0.31
   7  -6   8    0.11    1.98
   7  -6   7    3.48    0.78
   7  -6   7    2.31    1.14
   7  -6   6   13.70    1.00
   7  -6   6   13.07    1.25
  -7  -6  -6   16.51    1.50
  -7   6   6   15.45    1.60
   7  -6   5   28.29    1.24
   7  -6   5   26.72    1.44
  -7  -6  -5   28.98    1.59
  -7  -6  -5   26.78    1.61
   7  -6   4  110.55    2.88
  -7  -6  -4  110.79    3.20
   7  -6   4  114.53    3.02
  -7  -6  -4  112.31    3.11
  -7  -6  -3    3.41    0.51
  -7  -6  -3    4.77    0.82
  -7  -6  -3    2.55    0.81
   7  -6   3    3.19    0.71
   7  -6   3    3.81    0.70
  -7   6   2    0.53    0.68
  -7   6   2    0.54    0.28
   7  -6   2    0.78    0.70
   7  -6   1   98.19    2.62
  -7   6   1   98.44    2.60
   7  -6   1  100.74    2.46
  -7   6   0  300.45    6.71
   7  -6   0  305.59    6.43
  -7   6   0  305.17    6.51
   7  -6   0  305.54    6.76
  -7   6  -1   97.60    2.45
  -7   6  -2    0.32    0.71
  -7   6  -2    0.41    0.69
   7  -6  -2    1.03    0.66
  -7   6  -3    3.65    0.81
  -7   6  -3    3.17    0.76
   7  -6  -3    3.12    0.71
  -7   6  -4  111.53    3.17
   7  -6  -4  105.95    2.79
   7  -6  -5   29.02    1.23
   7  -6  -5   26.09    1.49
   7   6   5   26.13    0.86
  -7   6  -5   30.37    1.70
   7  -6  -6   10.91    0.92
   7  -6  -6   14.71    1.44
   7   6   6   13.56    0.77
  -7  -6   6   12.01    1.43
  -7  -6   6   13.88    1.28
  -7  -6   7    3.25    1.22
   7  -6  -7    1.74    0.72
  -7  -6   7    1.57    0.79
   7   6   7    1.03    0.72
  -7  -6   8    0.89    1.31
   7   6   8    1.30    0.82
  -7  -6   9    2.38    1.45
  -7  -6  10    0.08    1.69
   7  -7  10    5.24    1.59
   7  -7   9    0.57    1.43
   7  -7   9    3.78    2.88
  -7  -7  -8    4.33    0.68
   7  -7   8    4.95    1.35
  -7  -7  -8    4.40    0.63
   7  -7   8    3.17    2.36
   7  -7   7   30.52    1.72
   7  -7   7   31.68    1.34
  -7   7   7   24.07    1.05
   7  -7   6    5.26    1.16
  -7   7   6    7.22    1.46
  -7  -7  -6    6.19    1.36
   7  -7   6    4.54    0.89
   7  -7   5   -0.22    1.03
   7  -7   5    3.42    0.81
  -7  -7  -5    0.22    1.05
  -7  -7  -5    2.70    1.14
   7  -7   4    5.64    0.80
  -7  -7  -4    6.06    1.04
  -7  -7  -4    3.66    0.94
   7  -7   4    5.16    0.95
  -7  -7  -3   30.77    1.02
   7  -7   3   29.09    1.29
  -7  -7  -3   30.54    1.35
  -7  -7  -3   30.32    1.34
   7  -7   3   29.95    1.28
   7  -7   2   18.63    1.05
  -7   7   1  223.06    4.91
   7  -7   1  227.95    5.02
   7  -7   1  230.36    5.25
  -7   7   0    9.34    0.78
   7  -7   0    9.64    0.64
   7  -7   0    8.74    0.85
  -7   7   0    8.38    0.89
  -7   7  -1  227.00    5.08
  -7   7  -2   16.89    1.04
   7  -7  -2   19.64    1.08
  -7   7  -3   30.49    1.37
   7  -7  -3   29.24    1.31
  -7   7  -3   32.39    1.40
   7  -7  -4    5.38    0.81
  -7   7  -4    5.35    1.03
  -7   7  -5    2.73    1.12
   7  -7  -5    1.78    1.03
   7  -7  -5    2.68    0.80
  -7  -7   6    7.39    1.37
   7  -7  -6    8.49    1.39
   7  -7  -6    4.84    0.87
   7   7   6    5.10    0.56
  -7  -7   6    5.25    1.12
  -7  -7   7   29.88    1.77
   7   7   7   28.47    1.07
   7  -7  -7   28.80    1.25
   7   7   8    5.23    0.80
  -7  -7   8    4.67    1.36
  -7  -7   9    1.06    1.44
  -7  -7  10    6.27    1.54
   7  -8   9    0.72    1.44
   7  -8   9    1.85    3.37
  -7  -8  -8    2.82    0.70
   7  -8   8    3.36    1.39
   7  -8   7    6.70    1.35
   7  -8   7    6.68    1.01
  -7   8   7    4.55    0.56
  -7   8   6    9.52    1.52
  -7   8   6    4.00    0.39
   7  -8   6    7.99    1.00
   7  -8   6    4.86    1.26
   7  -8   5   14.27    1.13
  -7   8   5   17.05    1.38
  -7  -8  -5   13.51    1.37
   7  -8   5   15.02    1.35
  -7  -8  -5   13.03    1.29
  -7  -8  -4   42.80    1.34
   7  -8   4   42.47    1.73
  -7  -8  -4   41.24    1.75
  -7  -8  -4   42.21    1.78
   7  -8   4   41.51    1.62
  -7  -8  -3   17.86    1.12
  -7  -8  -3   18.42    0.77
  -7  -8  -3   16.98    1.12
   7  -8   3   14.94    1.05
   7  -8   2   36.89    1.48
   7  -8   1   10.77    0.93
   7  -8   1   11.54    0.76
  -7   8   1   11.82    0.72
   7  -8   0   71.79    1.83
  -7   8   0   71.75    1.94
   7  -8   0   72.09    2.19
  -7   8  -1   12.08    0.88
   7  -8  -2   37.65    1.49
  -7   8  -2   38.09    1.46
  -7   8  -2   35.91    1.33
  -7   8  -3   16.89    1.12
   7  -8  -3   17.95    1.07
  -7   8  -4   41.89    1.80
   7  -8  -4   43.54    1.66
   7  -8  -5   15.13    1.13
   7  -8  -6    7.66    1.43
  -7  -8   6    7.93    1.40
   7  -8  -6    7.00    0.97
  -7  -8   7    5.57    1.25
   7  -8  -7    7.14    0.94
  -7  -8   8    3.19    1.31
   7  -8  -8    3.06    0.80
  -7  -8   9    1.36    1.37
  -7  -8  10   -0.48    1.41
   7  -9   9    5.95    1.65
   7  -9   9   11.01    4.75
   7  -9   8   -1.65    1.49
  -7  -9  -8    1.33    0.79
   7  -9   7    3.64    1.35
   7  -9   7    2.50    1.03
   7  -9   6    3.92    1.26
  -7   9   6    3.94    1.45
   7  -9   6    4.93    1.01
   7  -9   5   10.42    1.31
  -7   9   5   10.99    1.36
  -7  -9  -5   12.57    1.35
   7  -9   5   13.39    1.13
  -7  -9  -4    1.55    0.61
   7  -9   4    0.20    0.84
  -7  -9  -4    0.66    1.00
  -7  -9  -4    1.73    0.97
  -7  -9  -3   13.79    1.01
  -7  -9  -3   14.41    0.71
   7  -9   3   13.39    1.07
  -7  -9  -2   11.07    0.81
   7  -9   2   10.60    0.98
  -7   9   2    9.31    0.67
   7  -9   2   11.04    0.87
   7  -9   1    3.12    0.65
   7  -9   1    2.10    0.77
  -7   9   1    2.56    0.61
  -7   9   0   51.15    1.57
   7  -9   0   52.79    1.83
   7  -9   0   51.25    1.47
  -7   9  -1    1.59    0.73
   7  -9  -1    2.52    0.40
   7  -9  -2   10.35    0.99
  -7   9  -2    9.64    0.99
  -7   9  -2   10.15    0.83
   7  -9  -3   13.47    1.08
  -7   9  -3   15.79    1.07
  -7   9  -4    1.72    0.94
   7  -9  -4    0.58    0.87
  -7  -9   5   12.64    1.24
   7  -9  -5   10.36    1.09
   7  -9  -6    5.25    1.00
  -7  -9   6    7.23    1.40
  -7  -9   7    4.74    1.23
   7  -9  -7    2.50    0.97
   7  -9  -8    1.76    0.88
  -7  -9   8    0.73    1.28
  -7  -9   9    5.45    1.40
  -7  -9   9    6.85    1.83
  -7  -9  10    2.14    1.37
   7 -10   9    3.80    1.64
   7 -10   9   21.84    7.26
  -7 -10  -8    9.12    1.03
   7 -10   8   10.61    1.68
   7 -10   7    3.24    1.41
   7 -10   7    3.48    1.08
   7 -10   6    5.51    1.07
   7 -10   6    3.26    1.29
  -7  10   6    5.52    1.43
   7 -10   5   11.72    1.21
   7 -10   5   10.92    1.37
  -7 -10  -5   11.39    1.37
  -7  10   5   12.00    1.35
  -7 -10  -4   53.44    1.98
  -7 -10  -4   54.73    1.56
  -7 -10  -4   53.18    2.05
   7 -10   4   54.74    2.03
  -7 -10  -3   28.53    1.28
   7 -10   3   25.66    1.46
  -7 -10  -2   39.16    1.38
  -7  10   2   40.31    1.29
   7 -10   2   41.79    1.51
   7 -10   2   38.79    1.66
   7 -10   1   19.12    0.97
  -7  10   1   16.84    0.91
   7 -10   1   17.64    1.17
  -7 -10  -1   14.92    0.63
   7 -10   0   65.00    1.76
  -7  10   0   64.37    1.89
   7 -10   0   65.65    2.19
  -7  10  -1   19.13    1.10
   7 -10  -1   17.21    0.68
  -7  10  -2   39.53    1.39
  -7  10  -2   37.69    1.56
   7 -10  -2   36.51    1.63
  -7  10  -3   29.11    1.36
   7 -10  -3   29.42    1.49
  -7  10  -4   53.30    2.03
   7 -10  -4   55.36    2.06
   7 -10  -5    9.72    1.16
  -7 -10   5   13.83    1.31
   7 -10  -6    5.21    1.07
  -7 -10   6    5.47    1.32
   7 -10  -7    3.25    1.04
  -7 -10   8    9.15    1.40
  -7 -10   8    9.29    1.76
   7 -10  -8    8.83    1.10
  -7 -10   9    4.52    1.86
  -7 -10   9    2.15    1.31
  -7 -10  10    1.53    1.33
   7 -11   8    0.13    1.54
  -7 -11  -8    1.97    1.00
   7 -11   7   15.28    1.72
   7 -11   7   17.88    1.43
   7 -11   6    0.80    1.08
  -7  11   6    2.05    1.37
   7 -11   6    0.81    1.32
  -7  11   5    7.00    1.29
   7 -11   5    7.62    1.19
  -7 -11  -4   32.51    1.65
   7 -11   4   34.92    1.73
  -7 -11  -4   33.17    1.17
  -7  11   4   36.47    1.61
   7 -11   3    5.76    1.05
  -7 -11  -3    5.66    0.89
  -7  11   3    5.98    0.72
   7 -11   3    5.72    1.07
   7 -11   2   19.01    1.10
  -7  11   2   16.98    0.92
   7 -11   2   17.00    1.31
  -7 -11  -2   16.47    0.94
   7 -11   1   47.50    1.93
   7 -11   1   52.15    1.62
  -7 -11  -1   47.17    1.27
  -7  11   1   50.34    1.56
   7 -11   0    0.25    0.92
  -7 -11   0    0.57    0.58
   7 -11   0    0.13    0.62
  -7  11   0    0.94    0.75
  -7  11  -1   51.72    1.79
   7 -11  -1   49.23    1.32
  -7  11  -1   50.22    1.42
  -7  11  -2   17.51    1.25
   7 -11  -2   18.23    1.30
  -7  11  -2   18.69    0.98
   7 -11  -3    5.38    1.03
  -7  11  -3    5.59    0.90
   7 -11  -4   32.55    1.67
  -7 -11   4   32.37    1.50
  -7 -11   5    6.50    1.19
   7 -11  -5    6.69    1.16
  -7 -11   6    1.39    1.29
   7 -11  -6   -0.65    1.06
   7 -11  -7   14.00    1.33
   7 -11  -8    1.10    1.02
  -7 -11   8    1.69    1.69
  -7 -11   8    3.97    1.31
  -7 -11   9    1.42    1.29
  -7 -12  -8    2.38    1.12
   7 -12   8   -0.28    1.61
   7 -12   7    3.61    1.61
   7 -12   7    4.42    1.28
   7 -12   6   17.44    1.48
  -7  12   6   20.51    1.75
   7 -12   5   15.87    1.45
  -7  12   5   18.06    1.48
  -7 -12  -4   17.09    0.88
  -7  12   4   18.46    1.32
   7 -12   4   19.67    1.51
   7 -12   4   18.25    1.43
  -7  12   4   20.20    0.95
  -7  12   3   53.88    1.80
   7 -12   3   56.41    2.00
  -7  12   3   56.65    1.64
   7 -12   3   55.93    2.18
  -7 -12  -2   51.46    1.59
  -7  12   2   49.07    1.58
   7 -12   2   50.14    1.78
   7 -12   2   47.91    2.04
   7 -12   1   99.66    3.07
  -7 -12  -1   95.44    2.27
  -7  12   1  104.71    2.61
   7 -12   1  105.88    2.68
  -7 -12  -1   95.44    2.35
   7 -12   0   11.51    1.24
  -7  12   0   10.72    1.02
   7 -12   0    9.87    0.83
  -7 -12   0    8.53    0.79
  -7 -12   1  107.21    2.77
  -7  12  -1  109.69    2.86
  -7  12  -1   97.86    2.40
   7 -12  -1   99.87    2.36
  -7  12  -2   49.49    1.53
   7 -12  -2   47.77    2.03
  -7 -12   3   56.26    1.78
   7 -12  -3   51.95    2.15
  -7 -12   4   17.01    1.24
   7 -12  -4   20.46    1.46
  -7 -12   5   17.20    1.40
   7 -12  -5   15.60    1.44
  -7 -12   6   17.13    1.65
   7 -12  -6   20.26    1.55
  -7 -12   7    3.84    1.20
   7 -12  -7    4.53    1.24
   7 -12  -8    4.44    1.20
  -7 -12   8    1.52    1.22
  -7 -12   9    1.99    1.29
  -7 -13  -8    7.59    1.29
   7 -13   8    5.32    1.78
  -7 -13  -7    2.92    1.19
   7 -13   7    4.74    1.34
   7 -13   6    8.00    1.40
  -7  13   6    7.06    1.48
   7 -13   5    6.84    1.31
   7 -13   5    4.34    1.32
  -7  13   5    5.12    0.76
  -7  13   5    3.68    1.23
  -7 -13  -4   20.24    0.94
   7 -13   4   23.54    1.67
   7 -13   4   23.01    1.54
  -7  13   4   22.40    1.01
  -7  13   4   22.43    1.35
   7 -13   3   60.36    2.32
   7 -13   3   62.98    2.13
  -7  13   3   54.34    1.83
  -7  13   3   59.23    1.74
   7 -13   2   21.53    1.57
  -7  13   2   22.57    1.13
  -7  13   2   20.66    0.94
   7 -13   2   23.27    1.32
  -7  13   1   51.27    1.74
  -7 -13  -1   46.08    1.37
   7 -13   1   53.08    2.19
  -7 -13  -1   52.87    1.35
   7 -13   0   19.94    1.54
  -7 -13   0   18.76    0.97
  -7  13   0   22.32    1.29
  -7 -13   0   14.79    0.57
   7 -13   0   19.70    1.02
   7 -13  -1   46.55    1.40
  -7  13  -1   57.18    1.97
  -7 -13   1   56.30    1.84
  -7 -13   2   19.82    0.95
  -7 -13   2   23.15    1.49
   7 -13  -2   19.44    1.54
  -7 -13   3   60.39    1.95
  -7 -13   3   68.47    2.46
   7 -13  -3   59.28    2.36
  -7 -13   4   21.29    1.38
   7 -13  -4   21.71    1.59
  -7 -13   4   25.97    1.80
  -7 -13   5    5.95    1.25
   7 -13  -5    5.34    1.30
  -7 -13   5    5.02    1.54
  -7 -13   6    5.18    1.38
   7 -13  -6    6.00    1.33
  -7 -13   6    4.89    1.62
  -7 -13   7    3.49    1.71
   7 -13  -7    2.36    1.27
  -7 -13   7    4.50    1.31
  -7 -13   8    5.98    1.32
   7 -13  -8    6.56    1.31
  -7 -14  -8    1.01    1.27
   7 -14   7    7.12    1.46
  -7 -14  -7    6.72    1.37
   7 -14   6    8.76    1.49
   7 -14   6    5.90    1.59
  -7  14   6    8.08    1.47
   7 -14   5    0.79    1.30
   7 -14   5   -0.06    1.31
  -7  14   5    0.88    1.17
  -7 -14  -4   16.45    0.85
   7 -14   4   19.48    1.50
  -7  14   4   16.34    1.23
  -7  14   4   17.04    0.96
   7 -14   4   19.05    1.61
   7 -14   3   54.48    2.00
  -7  14   3   47.02    1.53
  -7  14   3   42.10    1.55
   7 -14   3   47.64    2.13
  -7  14   2    5.29    0.61
   7 -14   2    7.90    1.07
  -7  14   2    6.65    0.91
   7 -14   2    8.09    1.31
  -7  14   1   12.70    1.12
   7 -14   1    8.19    1.34
  -7 -14  -1    8.52    0.72
   7 -14   0  102.97    2.64
   7 -14   0  104.28    3.34
  -7  14   0  111.74    2.90
  -7 -14   0   97.16    2.59
  -7 -14   1    8.90    1.08
   7 -14  -1    8.28    0.71
   7 -14  -2    7.21    1.34
  -7 -14   2    6.42    0.78
  -7 -14   2    5.83    1.18
  -7 -14   3   49.96    1.76
  -7 -14   3   54.73    2.27
   7 -14  -3   46.88    2.22
  -7 -14   4   18.51    1.40
   7 -14  -4   17.31    1.58
  -7 -14   4   18.58    1.79
  -7 -14   5    0.25    1.23
   7 -14  -5    2.97    1.33
  -7 -14   5    2.12    1.53
   7 -14  -6    5.34    1.46
  -7 -14   6    9.46    1.81
   7 -14  -7    5.88    1.42
  -7 -14   7    6.70    1.45
  -7 -14   7    7.89    1.86
   7 -14  -8    1.73    1.34
   7 -15   7    3.05    1.49
  -7 -15  -7    1.92    1.41
   7 -15   7    1.08    1.73
   7 -15   6    3.14    1.59
   7 -15   6   -0.19    1.43
  -7  15   5   25.59    1.57
   7 -15   5   30.92    2.00
   7 -15   5   28.42    1.90
  -7  15   4    4.37    0.79
   7 -15   4    1.62    1.21
   7 -15   4    3.70    1.37
  -7 -15  -4    1.50    0.62
  -7  15   4    1.43    0.90
   7 -15   3   10.07    1.38
  -7  15   3   11.32    0.95
   7 -15   3    9.56    1.24
   7 -15   2    2.46    1.21
  -7  15   2    3.18    0.92
   7 -15   2    3.15    1.01
   7 -15   1    2.42    1.25
  -7 -15  -1    2.60    0.65
  -7  15   1    1.57    0.97
   7 -15   0   14.86    1.00
  -7 -15   0   13.05    1.00
   7 -15   0   14.40    1.58
  -7  15   0   14.49    1.23
   7 -15  -1    2.08    0.64
  -7 -15   1    4.42    1.00
   7 -15  -2    3.24    1.31
  -7 -15   2    3.99    1.20
  -7 -15   3   11.70    1.07
   7 -15  -3    9.35    1.47
  -7 -15   3    9.11    1.49
   7 -15  -4    5.44    1.38
  -7 -15   4    4.15    1.17
  -7 -15   4    2.43    1.50
  -7 -15   5   29.73    2.17
   7 -15  -5   28.05    1.89
   7 -15  -6   -0.94    1.40
  -7 -15   6    0.08    1.75
   7 -15  -7    1.96    1.43
  -7 -15   7    1.05    1.89
  -7 -15   7    2.61    1.47
  -7 -16  -7    1.14    1.40
   7 -16   6    5.25    1.57
   7 -16   6    8.84    1.77
   7 -16   5   10.74    1.67
   7 -16   5   12.24    1.69
   7 -16   4    1.24    1.27
   7 -16   4    1.65    1.36
   7 -16   3    1.91    1.35
  -7  16   3    2.10    0.85
   7 -16   3    2.35    1.12
   7 -16   2   16.54    1.29
  -7  16   2   15.80    1.13
   7 -16   2   13.73    1.58
   7 -16   1   26.70    1.86
  -7  16   1   29.00    1.43
  -7 -16   0   -0.03    0.85
   7 -16   0    1.40    1.27
   7 -16   0   -0.13    0.82
   7 -16  -1   24.96    1.01
  -7 -16   1   28.74    1.40
   7 -16  -2   15.21    1.62
  -7 -16   2   13.65    1.37
   7 -16  -3    1.47    1.34
  -7 -16   3    0.61    1.37
   7 -16  -4    3.28    1.36
  -7 -16   4    3.90    1.61
  -7 -16   5   10.09    1.91
   7 -16  -5    9.98    1.65
  -7 -16   6    3.51    1.90
   7 -16  -6    3.71    1.53
  -7 -16   7    2.42    2.09
   7 -16  -7    0.70    1.54
  -7 -17  -7   -0.13    1.59
   7 -17   6    3.58    1.78
   7 -17   6    3.37    1.64
  -7 -17  -6    3.20    1.51
   7 -17   5   10.80    1.69
   7 -17   5   10.25    1.74
   7 -17   4    7.11    1.43
   7 -17   4    6.46    1.54
   7 -17   3    1.71    1.15
   7 -17   3   -0.50    1.35
   7 -17   2    2.31    1.07
   7 -17   2    1.16    1.35
   7 -17   1    0.51    1.01
   7 -17   1    1.10    1.29
   7 -17   0    1.53    0.85
  -7 -17   0   -0.47    0.88
   7 -17   0   -0.15    1.30
  -7 -17   1    1.39    1.02
   7 -17  -1    1.51    0.65
  -7 -17   2    0.22    1.16
   7 -17  -2   -0.15    1.35
  -7 -17   3   -0.17    1.39
   7 -17  -3    0.37    1.39
  -7 -17   4    5.32    1.66
   7 -17  -4    6.89    1.65
   7 -17  -5   10.07    1.69
  -7 -17   5   10.65    2.02
  -7 -17   6    3.87    1.53
   7 -17  -6    3.30    1.61
  -7 -17   6    3.87    2.01
   7 -17  -7    1.34    1.60
  -7 -18  -7    5.39    1.63
  -7 -18  -6    0.07    1.52
   7 -18   6    1.06    1.68
   7 -18   5    5.31    1.65
   7 -18   5   -1.22    1.64
   7 -18   4    5.95    1.69
   7 -18   4    5.64    1.46
   7 -18   3    1.81    1.49
   7 -18   3    1.60    1.21
   7 -18   2    0.99    1.44
   7 -18   1    4.26    1.48
   7 -18   1    2.17    1.07
   7 -18   0    1.36    0.87
  -7 -18   0    2.88    1.01
   7 -18   0    0.24    1.37
   7 -18  -1    3.20    0.68
  -7 -18   1    2.28    1.12
  -7 -18   2    0.69    1.21
   7 -18  -2    1.42    1.49
  -7 -18   3   -0.06    1.43
   7 -18  -3    0.63    1.52
  -7 -18   4    7.77    1.79
   7 -18  -4    5.42    1.66
   7 -18  -5   -0.54    1.61
  -7 -18   5    1.68    1.87
  -7 -18   6    0.72    1.59
   7 -18  -6    0.59    1.65
  -7 -18   6    1.25    2.01
   7 -18  -7    3.18    1.78
  -7 -19  -7    0.99    1.66
  -7 -19  -6    7.76    1.78
   7 -19   6   10.70    1.99
  -7 -19  -5    1.56    1.65
   7 -19   5    1.44    1.65
   7 -19   5   -0.16    1.68
   7 -19   4    8.53    1.57
   7 -19   4    5.27    1.70
   7 -19   3    2.53    1.53
   7 -19   3    2.91    1.30
   7 -19   2    8.42    1.70
   7 -19   1   -0.41    1.51
   7 -19   1   -0.49    1.09
   7 -19   0    0.41    1.52
  -7 -19   0    1.63    1.14
   7 -19   0   -0.87    0.89
  -7 -19   1    0.59    1.20
   7 -19  -2    7.13    1.75
  -7 -19   2    8.80    1.49
   7 -19  -3    0.67    1.62
  -7 -19   3   -0.06    1.50
   7 -19  -4    1.66    1.68
  -7 -19   4    5.18    1.81
  -7 -19   5    1.13    1.63
  -7 -19   5    0.46    1.88
   7 -19  -5    0.89    1.71
   7 -19  -6   10.68    2.01
  -7 -19   6    9.22    1.89
   7 -19  -7    2.30    1.83
   7 -20   5    1.82    1.84
  -7 -20  -5    4.24    1.86
   7 -20   4    2.99    1.55
   7 -20   4    0.42    1.67
   7 -20   3    1.49    1.64
   7 -20   2    1.93    1.64
   7 -20   1    1.54    1.67
   7 -20   0    0.79    1.65
  -7 -20   1    0.21    1.34
   7 -20  -2    0.09    1.70
  -7 -20   2    0.64    1.44
   7 -20  -3    0.70    1.73
  -7 -20   3    1.50    1.64
  -7 -20   4    0.94    1.79
   7 -20  -4    1.39    1.72
   7 -20  -5    0.08    1.80
  -7 -20   5    4.68    2.08
  -7 -20   5    2.60    1.69
   7 -21   4   10.46    1.70
   7 -21   2    2.99    1.73
   7 -21   1    2.43    1.76
   7 -21   0    2.12    1.73
  -7 -21   1    6.39    1.61
   7 -21  -2    1.58    1.91
  -7 -21   2    2.87    1.64
  -7 -21   3    0.35    1.64
  -7 -21   4    5.81    2.01
  -7 -22   2    4.32    1.78
  -7 -22   3    2.42    1.83
  -7 -22   4    8.49    2.14
  -8   0   0   60.51    1.68
  -8   0  -1   68.97    1.73
  -8   0   1   70.06    1.85
  -8   0  -2   19.26    0.81
  -8   0   2   20.87    0.90
  -8   0  -2   20.18    0.90
   8   0   2   19.31    0.83
   8   0  -2   20.47    0.74
   8   0  -3  115.00    2.85
  -8   0   3  118.29    2.84
  -8   0  -3  122.23    2.85
   8   0   3  121.45    2.82
  -8   0  -3  123.72    2.88
   8   0   3  117.84    2.88
   8   0   4  197.30    4.54
  -8   0  -4  182.21    4.93
   8   0   4  196.47    4.47
  -8   0  -4  204.19    4.39
  -8   0   4  197.73    4.37
  -8   0   5   53.83    1.48
  -8   0  -5   53.69    1.48
   8   0   5   55.08    1.79
  -8   0  -5   56.71    2.27
   8   0   5   55.08    1.72
   8   0   5   54.41    2.14
  -8   0   6    0.09    0.43
  -8   0  -6    0.21    0.42
   8   0   6    0.50    0.87
  -8   0  -6    0.21    1.18
   8   0   6    1.17    0.83
   8   0   6    0.61    1.23
   8   0   7    3.39    1.41
   8   0   7    6.33    1.06
   8   0   7    5.65    1.12
   8   0   8    1.96    1.14
   8   0   8    1.12    1.53
   8   0   9    0.73    1.25
   8   0   9    3.14    1.69
   8   0  10    0.95    1.42
   8  -1  11    3.92    1.64
   8  -1  10    9.30    1.60
   8  -1  10    9.96    2.17
   8  -1   9    3.46    1.33
   8  -1   9    4.39    1.80
   8  -1   8   10.15    1.28
   8  -1   8   10.24    1.74
   8  -1   7    4.01    1.40
   8  -1   7    5.28    1.11
   8  -1   7    6.09    1.09
   8  -1   6   40.49    1.62
   8  -1   6   36.70    1.64
  -8  -1  -6   37.40    1.08
  -8  -1  -6   41.58    2.08
   8  -1   6   39.34    2.05
  -8   1   6   38.37    1.09
  -8   1   5   30.69    1.01
   8  -1   5   29.77    1.33
  -8  -1  -5   27.86    1.01
  -8  -1  -5   31.24    1.74
   8  -1   5   28.25    1.25
   8  -1   5   27.55    1.57
   8  -1   4   38.76    1.37
  -8  -1  -4   36.61    1.69
   8  -1   4   36.50    1.30
  -8  -1  -4   36.51    1.20
  -8   1   4   36.43    1.17
   8  -1   3  265.84    5.76
   8  -1   3  263.40    5.68
  -8   1   3  254.85    5.65
  -8  -1  -3  262.30    5.65
  -8  -1  -3  257.74    5.68
   8  -1   2    4.91    0.60
   8  -1   2    4.67    0.47
  -8   1   2    4.40    0.60
  -8  -1  -2    5.34    0.51
   8  -1   2    5.17    0.65
  -8  -1  -2    6.19    0.65
   8  -1   1   64.96    1.72
  -8   1   1   60.43    1.69
   8  -1   0  412.56    8.78
  -8   1   0  415.59    8.75
  -8   1  -1   57.66    1.52
   8   1   1   57.94    1.51
  -8   1  -2    4.26    0.60
  -8   1  -2    4.05    0.58
   8  -1  -2    4.37    0.62
  -8  -1   2    5.51    0.68
   8  -1  -3  249.44    5.62
  -8   1  -3  262.48    5.59
   8   1   3  248.56    5.59
   8   1   3  256.49    5.52
  -8   1  -3  270.48    5.67
  -8  -1   3  252.64    5.59
   8   1   4   35.33    1.18
   8   1   4   35.27    1.27
  -8   1  -4   36.10    1.67
   8  -1  -4   36.36    1.41
  -8   1  -4   36.68    1.16
  -8  -1   4   35.63    1.17
   8   1   5   31.27    1.25
  -8  -1   5   28.06    1.00
  -8   1  -5   23.61    1.63
  -8   1  -5   28.85    0.97
   8   1   5   29.11    1.19
   8  -1  -5   29.31    1.43
  -8  -1   6   36.75    1.09
   8   1   6   39.93    1.56
  -8   1  -6   38.79    1.07
  -8   1  -6   37.93    2.07
   8   1   6   37.47    1.51
   8   1   6   39.80    2.01
   8   1   7    5.92    1.47
   8   1   7    6.23    1.09
   8   1   7    4.90    1.04
   8   1   8   10.52    1.76
   8   1   8   10.76    1.26
   8   1   8    9.55    1.22
   8   1   9    3.17    1.25
   8   1  10    8.48    1.46
   8  -2  11    4.99    1.65
   8  -2  10    5.13    2.12
   8  -2  10    5.39    1.53
   8  -2   9    3.72    1.92
   8  -2   9    0.81    1.28
   8  -2   8   30.58    2.19
   8  -2   8   32.41    1.74
   8  -2   7    2.07    1.04
   8  -2   7    3.60    1.50
   8  -2   7    3.80    1.15
   8  -2   6    0.40    0.95
   8  -2   6    0.13    1.17
   8  -2   6    0.08    0.88
  -8  -2  -6    0.21    1.24
  -8  -2  -6    0.31    0.51
  -8  -2  -5   25.46    1.01
   8  -2   5   26.43    1.34
   8  -2   5   28.11    1.57
  -8   2   5   27.44    0.96
  -8  -2  -5   25.10    1.60
   8  -2   5   25.29    1.23
   8  -2   4   21.59    1.11
   8  -2   4   20.72    0.98
  -8  -2  -4   19.36    1.30
  -8  -2  -4   20.30    0.93
   8  -2   4   21.31    0.95
  -8   2   4   19.46    0.86
   8  -2   3   12.56    0.80
   8  -2   3   12.99    0.77
  -8   2   3   12.94    0.77
  -8  -2  -3   13.56    0.74
  -8  -2  -3   12.44    0.80
   8  -2   3   13.00    0.92
   8  -2   2   23.31    0.99
   8  -2   2   28.97    1.12
  -8  -2  -2   24.13    0.80
   8  -2   2   27.59    0.95
  -8   2   2   21.58    0.95
  -8   2   1   85.64    2.20
   8  -2   1   88.73    2.22
  -8   2   0    3.60    0.61
   8  -2   0    1.92    0.55
  -8   2  -1   88.37    2.12
   8   2   1   89.45    2.13
  -8   2  -1   89.33    2.16
  -8   2  -2   23.01    0.95
   8   2   2   22.46    0.98
  -8  -2   2   21.91    0.69
   8  -2  -2   22.72    0.95
   8   2   3   13.28    0.64
  -8   2  -3   11.43    0.76
  -8  -2   3   13.35    0.74
  -8   2  -3   13.50    0.90
   8  -2  -3   12.29    0.79
   8   2   4   20.53    0.94
  -8  -2   4   20.66    1.03
   8  -2  -4   20.10    1.12
  -8  -2   4   20.48    0.91
   8  -2  -4   20.88    0.94
  -8   2  -4   20.92    0.88
   8   2   4   20.42    0.84
  -8  -2   5   25.54    0.98
   8   2   5   27.05    1.17
  -8  -2   5   28.74    1.32
   8  -2  -5   26.33    1.39
  -8   2  -5   25.98    0.94
   8   2   5   26.44    1.10
   8   2   6   -0.26    0.82
  -8  -2   6   -0.14    1.00
   8   2   6    1.34    1.21
   8  -2  -6   -0.32    1.10
  -8  -2   6   -0.58    0.52
   8   2   6   -0.09    0.81
   8   2   7    3.15    1.00
   8   2   7    1.40    0.94
   8   2   7    4.49    1.42
   8   2   8   32.03    1.60
   8   2   8   29.68    1.54
   8   2   9    0.90    1.20
   8   2  10    5.06    1.38
   8  -3  10    7.07    2.42
   8  -3  10    2.11    1.50
   8  -3   9    1.97    1.89
   8  -3   9    4.62    1.37
   8  -3   8    2.12    1.72
   8  -3   8    0.41    1.12
   8  -3   7   20.77    1.85
  -8  -3  -7   16.28    0.62
   8  -3   7   21.40    1.46
   8  -3   7   17.98    1.37
   8  -3   6    9.81    1.07
   8  -3   6    8.38    1.15
   8  -3   6    9.30    1.49
  -8  -3  -6    8.15    1.43
  -8  -3  -6    9.31    0.72
   8  -3   5   12.85    0.86
  -8  -3  -5   10.89    0.77
  -8   3   5   10.13    0.72
  -8  -3  -5   10.91    1.29
   8  -3   5   11.27    0.94
   8  -3   5   12.20    1.07
   8  -3   4   36.31    1.46
  -8  -3  -4   37.38    1.70
   8  -3   4   36.26    1.35
   8  -3   4   38.70    1.30
  -8   3   4   38.54    1.24
   8  -3   3  152.01    3.59
   8  -3   3  153.52    3.67
  -8  -3  -3  152.19    3.55
   8  -3   3  155.43    3.61
  -8  -3  -3  156.10    3.40
  -8  -3  -3  149.07    3.72
  -8   3   3  150.44    3.54
  -8  -3  -2  228.86    4.71
   8  -3   2  228.69    4.92
   8  -3   2  217.44    4.95
  -8  -3  -2  218.01    4.83
  -8  -3  -2  218.12    4.97
   8  -3   2  219.80    4.99
  -8   3   2  221.31    4.95
   8  -3   1   14.49    0.78
  -8  -3  -1   12.32    0.69
  -8   3   1   12.86    0.81
   8  -3   0  152.95    3.49
  -8  -3   0  142.69    3.17
  -8   3   0  153.47    3.47
  -8   3   0  153.15    3.29
  -8   3  -1   14.09    0.72
  -8   3  -1   12.37    0.69
  -8   3  -2  218.41    4.89
   8  -3  -2  220.86    4.92
  -8  -3   3  155.63    3.49
  -8   3  -3  151.90    3.53
   8  -3  -3  148.96    3.56
   8   3   4   36.56    1.13
   8  -3  -4   38.25    1.28
  -8   3  -4   36.71    1.20
   8  -3  -4   37.91    1.47
  -8  -3   4   38.83    1.37
  -8  -3   5   11.61    1.03
   8  -3  -5   12.02    1.14
   8  -3  -5   12.61    0.84
  -8  -3   5    9.96    0.75
  -8   3  -5    9.74    0.68
   8   3   5   11.27    0.77
   8   3   5   10.12    0.84
   8   3   6    9.72    0.97
   8   3   6    8.64    0.87
   8  -3  -6    9.75    1.30
  -8  -3   6    9.62    1.23
  -8  -3   6    7.80    0.71
  -8  -3   7   15.13    0.59
  -8  -3   7   20.85    1.56
   8   3   7   21.43    1.19
   8   3   7   21.20    1.26
   8   3   8   -0.50    1.03
   8   3   8    2.21    1.05
   8   3   9    2.93    1.13
   8  -4  10   18.73    2.71
   8  -4  10   11.29    1.71
   8  -4   9    1.49    2.06
   8  -4   9   -0.35    1.32
   8  -4   8    1.61    1.73
   8  -4   8   -0.91    1.18
   8  -4   7   15.92    1.36
   8  -4   7   18.20    1.92
  -8  -4  -7   14.56    0.74
  -8  -4  -6    2.79    0.69
   8  -4   6    2.15    0.99
   8  -4   6    3.08    1.11
  -8  -4  -6    4.06    1.31
   8  -4   5   29.25    1.17
   8  -4   5   28.14    1.35
  -8  -4  -5   28.84    1.69
   8  -4   4   19.20    0.97
   8  -4   4   17.53    1.15
  -8  -4  -4   19.31    1.21
  -8  -4  -4   17.29    1.28
  -8   4   4   18.68    0.91
   8  -4   4   20.00    1.04
  -8  -4  -3  134.80    3.15
   8  -4   3  136.51    3.33
  -8  -4  -3  133.83    3.38
   8  -4   3  133.16    3.26
   8  -4   3  134.42    3.25
  -8   4   3  133.48    3.21
  -8  -4  -3  132.95    2.96
  -8  -4  -2    5.78    0.41
   8  -4   2    5.34    0.64
  -8  -4  -2    5.37    0.74
   8  -4   2    5.78    0.73
  -8   4   2    5.50    0.71
   8  -4   1  208.03    4.68
  -8  -4  -1  203.73    4.50
  -8   4   1  205.22    4.37
  -8   4   1  206.41    4.65
   8  -4   0    4.00    0.65
  -8   4   0    5.39    0.71
  -8   4   0    4.61    0.49
  -8   4  -1  208.40    4.58
   8  -4  -2    6.72    0.73
  -8   4  -2    5.96    0.71
  -8   4  -2    5.92    0.73
   8  -4  -3  133.58    3.19
  -8   4  -3  129.47    3.14
   8   4   4   19.30    0.72
  -8   4  -4   18.48    0.89
  -8   4  -4   17.02    1.26
  -8  -4   4   17.41    0.99
   8  -4  -4   17.41    1.08
   8  -4  -4   18.11    0.93
  -8  -4   5   30.47    1.39
   8  -4  -5   30.40    1.50
  -8   4  -5   30.25    1.71
   8   4   5   25.51    1.01
   8  -4  -5   28.81    1.16
   8   4   6    3.35    0.74
  -8  -4   6    3.87    0.71
   8   4   6    3.32    0.82
  -8   4  -6    4.15    1.34
   8  -4  -6    1.40    1.20
  -8  -4   6    4.48    1.14
  -8  -4   7   16.52    0.80
  -8  -4   7   17.03    1.54
   8  -4  -7   15.91    1.64
   8   4   7   17.86    1.18
   8   4   7   16.77    1.08
  -8  -4   8    0.84    1.32
   8   4   8    1.94    1.02
   8   4   8    0.86    0.95
   8   4   9    0.04    1.07
   8  -5  10    7.20    2.77
   8  -5  10    2.25    1.55
   8  -5   9   -0.24    2.28
   8  -5   9   -1.87    1.35
   8  -5   8   12.56    2.06
   8  -5   8    8.22    1.37
  -8  -5  -7    0.45    0.65
   8  -5   7   -0.75    1.12
   8  -5   7    1.58    1.67
   8  -5   6   15.32    1.00
   8  -5   6   12.16    1.25
  -8  -5  -6   16.50    1.60
  -8  -5  -5    6.08    1.15
   8  -5   5    3.37    0.76
   8  -5   5    2.75    0.91
  -8  -5  -5    4.92    1.17
   8  -5   4   22.84    1.09
   8  -5   4   20.29    1.13
  -8  -5  -4   22.06    1.40
  -8  -5  -4   22.96    1.29
  -8   5   4   22.92    1.03
  -8  -5  -3  217.72    4.84
   8  -5   3  221.34    5.02
  -8   5   3  217.15    4.95
  -8  -5  -3  219.33    5.11
   8  -5   3  220.28    5.01
   8  -5   2  310.62    6.85
  -8   5   2  318.09    6.83
  -8  -5  -2  307.07    6.80
   8  -5   2  316.86    6.75
  -8  -5  -2  307.79    6.41
  -8   5   1  252.15    5.75
   8  -5   1  252.14    5.78
   8  -5   1  258.02    5.61
  -8   5   1  263.85    5.46
  -8   5   0   26.59    1.14
  -8   5   0   27.61    0.97
   8  -5   0   27.13    0.88
   8  -5   0   26.80    1.14
  -8   5  -1  252.80    5.53
   8  -5  -2  310.61    6.87
  -8   5  -2  309.26    6.82
  -8   5  -2  316.78    6.84
  -8   5  -3  211.24    5.00
  -8   5  -3  216.79    5.12
  -8   5  -3  216.49    4.89
   8  -5  -3  217.61    4.94
  -8   5  -4   23.02    1.03
   8  -5  -4   22.36    1.06
  -8   5  -4   23.70    1.41
   8  -5  -5    6.74    1.12
  -8   5  -5    4.25    1.15
   8  -5  -5    3.97    0.75
  -8  -5   5    3.98    0.90
   8   5   5    5.17    0.57
  -8   5  -6   13.37    1.50
   8   5   6   12.57    0.84
  -8  -5   6   13.57    1.30
   8  -5  -6   15.02    1.45
   8  -5  -6   14.46    0.95
  -8  -5   7    0.02    0.71
  -8  -5   7    1.01    1.22
   8   5   7    0.76    0.74
   8  -5  -7    1.14    1.34
   8   5   8   11.55    1.02
  -8  -5   8   11.09    1.54
   8   5   9    0.29    0.97
  -8  -5   9    0.69    1.46
   8  -6  10    1.39    1.52
   8  -6   9    3.66    2.63
   8  -6   9    1.49    1.39
   8  -6   8    2.99    2.13
  -8  -6  -8    1.76    0.53
   8  -6   8   -0.29    1.23
  -8  -6  -8    1.57    0.51
   8  -6   7   -0.05    1.14
   8  -6   7    2.08    0.85
  -8  -6  -7    1.12    0.74
   8  -6   6    4.03    0.87
   8  -6   6    3.60    1.08
  -8  -6  -6    4.12    1.28
  -8  -6  -6    3.13    1.29
  -8  -6  -5   19.89    1.50
   8  -6   5   23.30    1.17
  -8  -6  -5   22.32    1.50
   8  -6   5   21.76    1.38
  -8  -6  -4   48.18    1.49
   8  -6   4   46.45    1.63
  -8  -6  -4   46.80    1.91
   8  -6   4   46.60    1.70
  -8  -6  -4   50.49    1.88
  -8  -6  -3   41.38    1.26
  -8  -6  -3   40.24    1.55
   8  -6   3   40.44    1.48
  -8  -6  -3   39.24    1.56
   8  -6   3   40.63    1.45
  -8   6   3   41.69    1.46
   8  -6   2  410.17    8.62
  -8   6   2  402.69    8.24
  -8  -6  -2  394.06    8.60
   8  -6   2  397.57    8.59
  -8  -6  -2  393.48    8.17
  -8   6   2  419.07    8.69
   8  -6   2  408.60    8.73
  -8   6   1   98.62    2.61
   8  -6   1   94.75    2.60
   8  -6   1   99.15    2.44
   8  -6   0  222.94    4.82
  -8   6   0  226.67    4.91
   8  -6   0  215.74    5.14
  -8   6   0  228.49    5.13
  -8   6  -1   97.04    2.47
   8  -6  -2  413.49    8.84
  -8   6  -2  408.75    8.76
  -8   6  -2  397.62    8.78
  -8   6  -3   41.44    1.53
  -8   6  -3   43.08    1.62
   8  -6  -3   41.70    1.47
  -8   6  -3   40.03    1.43
   8  -6  -4   48.07    1.65
  -8   6  -4   50.31    1.98
  -8   6  -5   23.75    1.61
  -8  -6   5   22.22    1.26
   8  -6  -5   23.77    1.44
   8  -6  -5   22.99    1.17
   8  -6  -6    4.68    1.31
  -8  -6   6    4.37    1.12
  -8   6  -6    4.50    1.31
   8   6   6    4.00    0.64
   8  -6  -6    2.32    0.80
   8   6   7    0.56    0.68
  -8  -6   7    2.60    1.18
  -8  -6   7    1.34    0.83
   8  -6  -7    1.27    0.77
   8   6   8    2.38    0.82
  -8  -6   8    2.05    1.36
  -8  -6   9    4.14    1.48
   8  -7   9    8.74    1.58
   8  -7   9   21.84    3.37
   8  -7   8   -1.50    2.56
  -8  -7  -8    0.54    0.63
  -8  -7  -8    0.85    0.67
   8  -7   8   -0.24    1.32
   8  -7   7    1.36    0.88
   8  -7   7   -1.59    1.24
  -8  -7  -6    0.06    1.26
   8  -7   6   -0.10    1.17
   8  -7   6    0.37    0.84
  -8   7   6    1.29    1.33
  -8  -7  -5    6.73    1.22
   8  -7   5    5.10    1.09
  -8  -7  -5    6.56    1.22
   8  -7   5    8.69    0.96
   8  -7   4    5.97    0.96
  -8  -7  -4    6.93    0.75
   8  -7   4    6.11    0.84
  -8  -7  -4    6.80    1.06
  -8  -7  -4    6.13    1.07
  -8   7   3   11.78    0.43
  -8  -7  -3   13.22    0.71
  -8  -7  -3   14.60    1.05
   8  -7   3   12.10    0.95
  -8  -7  -3   13.33    1.07
   8  -7   3   13.42    0.94
  -8   7   2   39.77    1.43
   8  -7   2   40.78    1.47
  -8  -7  -2   33.98    0.80
  -8   7   1   46.35    1.63
   8  -7   1   45.85    1.63
  -8   7   1   45.26    1.35
   8  -7   1   46.83    1.47
  -8   7   0    4.44    0.81
   8  -7   0    3.59    0.77
  -8   7   0    3.63    0.68
   8  -7   0    3.24    0.54
  -8   7  -1   46.21    1.53
  -8   7  -2   39.90    1.50
   8  -7  -2   37.55    1.46
  -8   7  -2   39.97    1.45
   8  -7  -3   13.73    1.01
  -8   7  -3   12.41    1.03
  -8   7  -3   14.75    1.07
  -8   7  -4    6.38    1.10
   8  -7  -4    6.48    0.86
  -8   7  -5    6.12    1.22
   8  -7  -5    6.06    0.92
   8  -7  -6    0.42    1.22
   8  -7  -6    1.09    0.85
  -8  -7   6    0.06    1.25
  -8  -7   6    1.18    1.01
   8   7   7    1.33    0.63
  -8  -7   7    0.16    1.15
   8  -7  -7    2.31    0.83
   8   7   8    0.14    0.73
  -8  -7   8    0.72    1.24
  -8  -7   9    8.75    1.52
  -8  -7  10    1.35    1.40
   8  -8   9    2.95    1.53
   8  -8   9    9.38    3.86
  -8  -8  -8    2.12    0.72
  -8  -8  -8    0.72    0.76
   8  -8   8   -0.68    1.43
   8  -8   7    9.13    1.44
  -8   8   7    6.28    0.59
   8  -8   7   12.01    1.12
  -8   8   6   -0.37    0.41
  -8   8   6    2.13    1.41
   8  -8   6   -0.98    1.19
   8  -8   6    0.07    0.94
   8  -8   5    8.45    1.05
   8  -8   5    8.47    1.21
  -8  -8  -5   10.29    1.35
  -8  -8  -5    6.77    1.22
  -8  -8  -4   91.94    2.32
   8  -8   4   92.85    2.69
  -8  -8  -4   86.04    2.76
  -8  -8  -4   86.26    2.69
   8  -8   4   86.67    2.60
  -8  -8  -3   14.46    1.03
  -8  -8  -3   17.93    0.80
  -8  -8  -3   15.26    1.08
   8  -8   3   15.34    1.08
   8  -8   2   51.82    1.81
  -8   8   1   20.38    0.88
   8  -8   1   18.77    0.91
   8  -8   1   18.79    0.95
   8  -8   1   18.26    1.13
   8  -8   0    3.82    0.56
   8  -8   0    3.12    0.79
  -8   8   0    2.98    0.62
  -8   8  -1   17.61    0.99
   8  -8  -2   53.21    1.85
  -8   8  -2   53.48    1.78
  -8   8  -3   17.49    1.13
   8  -8  -3   17.31    1.13
  -8   8  -3   16.83    1.17
   8  -8  -4   91.44    2.66
  -8   8  -4   91.49    2.85
   8  -8  -5    7.11    1.03
  -8   8  -5    9.31    1.29
  -8  -8   6    0.59    1.28
   8  -8  -6    0.29    0.90
   8  -8  -6    0.92    1.30
   8  -8  -7    9.10    1.01
  -8  -8   7   10.07    1.28
  -8  -8   8    0.59    1.23
   8  -8  -8    0.05    0.81
  -8  -8   9    2.86    1.34
  -8  -8  10    3.15    1.41
   8  -9   9    1.84    5.03
   8  -9   9    1.88    1.54
   8  -9   8    0.63    1.42
  -8  -9  -8    1.37    0.82
   8  -9   7    0.65    1.01
   8  -9   7   -0.82    1.36
   8  -9   6   10.41    1.17
   8  -9   6    8.90    1.40
  -8   9   6   12.15    1.61
   8  -9   5    5.34    1.05
   8  -9   5    5.29    1.18
  -8  -9  -5    8.46    1.33
  -8  -9  -5    7.32    1.20
  -8  -9  -4   39.29    1.32
  -8  -9  -4   36.77    1.70
  -8  -9  -4   36.67    1.73
   8  -9   4   39.47    1.67
  -8  -9  -3    1.59    0.54
  -8  -9  -3    0.26    0.74
   8  -9   3   -0.04    0.82
   8  -9   2    0.94    0.73
  -8   9   2    1.55    0.57
   8  -9   2    0.09    0.81
  -8   9   1   34.18    1.21
   8  -9   1   36.38    1.54
   8  -9   1   34.23    1.27
   8  -9   0   49.27    1.83
   8  -9   0   50.45    1.44
  -8   9   0   50.78    1.59
  -8   9  -1   33.35    1.35
  -8   9  -2    1.53    0.83
   8  -9  -2   -0.48    0.77
   8  -9  -3   -0.60    0.88
  -8   9  -3    0.65    0.93
  -8   9  -3    0.52    0.81
   8  -9  -4   40.93    1.72
  -8   9  -4   43.71    1.87
   8  -9  -5    7.62    1.08
  -8   9  -5    5.03    1.21
   8  -9  -6    8.80    1.11
  -8  -9   6    8.10    1.44
  -8  -9   7    0.57    1.08
   8  -9  -7   -0.51    0.93
   8  -9  -8    0.87    0.89
  -8  -9   8    1.95    1.25
  -8  -9   9    0.53    1.25
  -8  -9  10    1.94    1.33
   8 -10   9    3.11    1.64
   8 -10   9   13.42    7.78
   8 -10   8    7.25    1.64
  -8 -10  -8    6.68    1.01
   8 -10   7    2.50    1.40
   8 -10   7    1.81    1.09
   8 -10   6   -0.80    1.01
   8 -10   6   -0.78    1.27
  -8  10   6   -0.37    1.33
  -8  10   5   17.06    1.48
   8 -10   5   17.32    1.33
   8 -10   5   18.54    1.49
  -8 -10  -5   16.52    1.49
  -8 -10  -4   96.77    2.90
  -8 -10  -4   94.24    2.88
   8 -10   4   93.25    2.85
  -8 -10  -4   94.85    2.40
   8 -10   3   24.90    1.45
  -8 -10  -3   26.13    1.29
   8 -10   2    1.63    0.92
   8 -10   2    2.72    0.79
  -8  10   2    3.38    0.65
  -8 -10  -2    2.75    0.67
   8 -10   1    3.55    0.75
   8 -10   1    4.25    0.92
  -8  10   1    3.30    0.67
   8 -10   0    2.53    0.86
   8 -10   0    2.08    0.60
  -8  10   0    2.21    0.77
  -8  10  -1    4.79    0.83
   8 -10  -2    2.64    0.90
  -8  10  -2    2.30    0.70
  -8  10  -2    2.78    0.95
  -8  10  -3   26.86    1.36
   8 -10  -3   26.17    1.48
  -8  10  -4   96.13    2.92
   8 -10  -4   94.28    2.88
  -8 -10   5   17.02    1.40
   8 -10  -5   16.83    1.34
   8 -10  -6    0.09    1.03
  -8 -10   6   -0.46    1.28
  -8 -10   7    1.46    1.07
   8 -10  -7    3.11    1.09
  -8 -10   8    5.81    1.27
   8 -10  -8    6.64    1.10
  -8 -10   9    3.36    1.29
   8 -11   8   -0.07    1.58
  -8 -11  -8    0.83    1.02
   8 -11   7   23.76    1.56
   8 -11   7   20.13    1.87
  -8  11   6   12.03    1.60
   8 -11   6   10.85    1.51
   8 -11   6   10.12    1.28
  -8  11   5    7.25    1.30
   8 -11   5    7.40    1.19
  -8 -11  -4   15.56    1.39
  -8 -11  -4   16.88    1.31
   8 -11   4   14.83    1.35
  -8 -11  -4   16.83    0.91
   8 -11   3    6.13    1.17
   8 -11   3    6.06    1.05
  -8  11   3    5.88    0.76
  -8 -11  -3    6.44    0.91
  -8  11   2    1.34    0.69
   8 -11   2    1.63    0.83
  -8 -11  -2    0.91    0.68
   8 -11   2    0.76    0.96
   8 -11   1   12.41    0.96
  -8 -11  -1   13.15    0.64
   8 -11   1   13.02    1.22
  -8  11   1   13.19    0.91
   8 -11   0    2.86    0.64
  -8  11   0    4.45    0.83
   8 -11   0    3.61    0.98
   8 -11  -1   15.00    0.68
  -8  11  -1   15.62    1.14
  -8  11  -2    0.81    0.70
   8 -11  -2    0.87    0.97
  -8  11  -2    0.84    0.97
  -8  11  -3    5.74    0.93
   8 -11  -3    6.11    1.12
   8 -11  -4   16.14    1.39
  -8  11  -4   15.64    1.26
  -8 -11   5    5.86    1.20
   8 -11  -5    5.51    1.16
  -8 -11   6    8.89    1.39
   8 -11  -6    9.36    1.26
   8 -11  -7   19.56    1.45
   8 -11  -8    1.44    1.08
  -8 -11   8    1.44    1.16
  -8 -11   9    4.23    1.24
   8 -12   8    7.20    1.75
  -8 -12  -8    8.11    1.21
   8 -12   7    4.04    1.58
   8 -12   7    3.49    1.29
   8 -12   6   25.49    1.64
  -8  12   6   25.02    1.88
  -8  12   5    9.30    1.34
   8 -12   5    8.91    1.31
  -8 -12  -4   30.91    1.71
   8 -12   4   30.70    1.65
  -8  12   4   30.23    1.17
  -8  12   4   30.15    1.54
  -8 -12  -4   27.78    1.12
   8 -12   4   34.66    1.77
  -8 -12  -3    1.43    0.84
   8 -12   3    2.71    0.99
  -8  12   3    2.99    0.75
   8 -12   3    2.84    1.16
   8 -12   2    4.77    0.95
  -8 -12  -2    3.31    0.75
  -8  12   2    2.88    0.79
   8 -12   2    3.05    1.10
   8 -12   1   25.37    1.59
  -8 -12  -1   24.39    0.88
  -8  12   1   27.81    1.26
   8 -12   1   27.48    1.26
   8 -12   0   20.75    1.49
  -8  12   0   22.04    1.24
  -8 -12   0   20.36    1.01
   8 -12   0   20.93    1.00
  -8  12  -1   28.42    1.46
   8 -12  -1   26.39    0.93
  -8  12  -1   24.94    1.01
   8 -12  -2    2.85    1.13
  -8  12  -2    3.85    0.76
  -8  12  -2    3.21    1.08
  -8  12  -3    2.41    0.85
   8 -12  -3    1.21    1.05
   8 -12  -4   29.77    1.73
  -8 -12   4   30.20    1.49
  -8 -12   5    9.55    1.28
   8 -12  -5    8.75    1.31
   8 -12  -6   22.76    1.59
  -8 -12   6   23.32    1.75
  -8 -12   7    2.09    1.65
   8 -12  -7    4.21    1.25
   8 -12  -8    9.13    1.30
  -8 -12   8    7.49    1.25
  -8 -12   9    2.46    1.21
  -8 -13  -8    2.30    1.21
   8 -13   8    2.76    1.70
   8 -13   7    2.71    1.30
  -8  13   6   22.56    1.78
   8 -13   6   22.95    1.71
  -8  13   5   19.38    1.54
   8 -13   5   19.69    1.66
   8 -13   5   23.76    1.68
  -8  13   5   19.75    1.01
   8 -13   4    1.35    1.25
  -8  13   4    4.24    0.78
   8 -13   4    3.20    1.16
  -8  13   4    3.14    1.05
  -8 -13  -4    2.73    0.70
  -8  13   3    3.85    0.89
   8 -13   3    4.08    1.09
  -8  13   3    4.03    0.82
   8 -13   3    3.86    1.22
  -8 -13  -2   14.35    0.94
   8 -13   2   15.20    1.43
   8 -13   2   12.15    1.11
  -8  13   2   12.86    1.00
   8 -13   1   12.24    1.06
   8 -13   1   12.40    1.43
  -8  13   1   13.55    1.08
  -8 -13  -1    8.93    0.70
  -8 -13  -1   13.16    0.76
  -8 -13   0  121.16    3.03
  -8  13   0  132.62    3.30
   8 -13   0  119.67    3.68
   8 -13   0  123.25    3.04
  -8 -13   1   12.95    1.16
  -8  13  -1   14.20    1.28
   8 -13  -1   11.07    0.73
  -8  13  -1   10.75    0.70
   8 -13  -2   12.95    1.46
  -8  13  -2   13.23    0.88
  -8 -13   3    3.28    0.85
   8 -13  -3    1.83    1.16
  -8 -13   4    3.45    1.04
   8 -13  -4    4.41    1.28
   8 -13  -5   18.81    1.62
  -8 -13   5   18.72    1.48
   8 -13  -6   20.89    1.64
  -8 -13   6   19.71    1.70
  -8 -13   6   24.48    2.00
   8 -13  -7    3.40    1.31
  -8 -13   7    1.87    1.68
   8 -13  -8    2.98    1.30
  -8 -13   8    2.72    1.15
  -8 -14  -8    1.98    1.29
   8 -14   7    3.86    1.45
  -8  14   6    5.20    1.46
   8 -14   6    9.20    1.50
   8 -14   6    8.40    1.65
   8 -14   5   20.08    1.70
  -8  14   5   16.55    1.48
   8 -14   5   19.47    1.70
   8 -14   4    5.72    1.41
  -8  14   4    3.49    0.79
   8 -14   4    4.22    1.24
  -8  14   4    3.81    1.06
  -8 -14  -4    2.99    0.69
  -8  14   3    5.57    0.88
  -8  14   3    6.82    0.91
   8 -14   3    8.85    1.38
   8 -14   3    8.25    1.21
  -8  14   2    3.19    0.87
  -8  14   2    1.33    0.63
   8 -14   2    0.43    1.21
   8 -14   2    1.82    0.98
   8 -14   1   74.22    2.07
   8 -14   1   74.63    2.62
  -8  14   1   53.20    1.41
  -8 -14  -1   68.30    1.65
  -8  14   1   76.14    2.09
   8 -14   0    4.70    1.27
   8 -14   0    7.49    0.88
  -8  14   0    9.19    1.11
  -8 -14   0    8.38    0.88
  -8  14  -1   76.07    2.40
  -8 -14   1   77.00    2.28
   8 -14  -1   67.77    1.81
  -8 -14   2    1.51    0.71
  -8 -14   2   -0.04    1.15
   8 -14  -2    1.26    1.23
   8 -14  -3    7.12    1.40
  -8 -14   3    7.88    0.99
  -8 -14   3    5.54    1.39
  -8 -14   4    6.08    1.51
  -8 -14   4    2.35    1.09
   8 -14  -4    3.91    1.31
  -8 -14   5   18.89    1.88
   8 -14  -5   16.53    1.62
  -8 -14   5   18.41    1.54
   8 -14  -6    8.82    1.46
  -8 -14   6    7.68    1.82
  -8 -14   7    3.67    1.45
  -8 -14   7    3.19    1.79
   8 -14  -7    2.94    1.42
   8 -14  -8    2.07    1.36
  -8 -14   8    0.63    1.09
   8 -15   7   10.70    1.64
  -8 -15  -7    7.48    1.49
  -8  15   6    2.93    1.39
   8 -15   6    1.30    1.44
   8 -15   6    3.97    1.58
  -8  15   5    1.43    1.12
   8 -15   5    0.26    1.38
   8 -15   5    1.78    1.43
   8 -15   4    4.47    1.33
  -8  15   4    6.59    1.06
  -8  15   4    4.81    0.84
   8 -15   4    5.51    1.27
  -8 -15  -4    4.79    0.73
   8 -15   3    4.76    1.39
  -8  15   3    6.26    0.82
  -8  15   3    7.21    0.91
   8 -15   3    6.53    1.17
  -8  15   2   21.34    1.19
   8 -15   2   21.23    1.32
   8 -15   2   21.51    1.68
  -8  15   2   14.21    0.72
  -8 -15  -1   11.88    0.77
  -8  15   1   12.79    1.14
   8 -15   1   11.15    1.49
   8 -15   1    9.41    1.10
   8 -15   0    1.90    0.81
  -8  15   0    2.73    1.07
  -8 -15   0    0.97    0.77
   8 -15   0    0.07    1.26
  -8 -15   1   11.90    1.14
   8 -15  -1    9.36    0.71
  -8 -15   2   21.38    1.52
   8 -15  -2   20.72    1.71
  -8 -15   2   20.55    0.99
  -8 -15   3    7.12    1.46
  -8 -15   3    7.81    1.04
   8 -15  -3    5.77    1.39
   8 -15  -4    4.38    1.40
  -8 -15   4    7.06    1.23
  -8 -15   4    5.26    1.59
  -8 -15   5    0.36    1.61
   8 -15  -5    1.57    1.41
  -8 -15   6    3.23    1.83
   8 -15  -6    1.33    1.41
   8 -15  -7    6.97    1.55
  -8 -15   7   10.06    1.60
  -8 -15   7   10.74    2.11
  -8 -16  -7   11.43    1.63
   8 -16   6    2.62    1.53
   8 -16   6    4.16    1.66
   8 -16   5    9.06    1.67
   8 -16   5    7.75    1.56
   8 -16   4    5.71    1.48
   8 -16   4    8.58    1.37
  -8 -16  -4    5.17    0.72
  -8  16   3   12.05    1.03
   8 -16   3   13.31    1.36
   8 -16   3   12.23    1.59
  -8  16   2    0.48    0.94
   8 -16   2    1.33    1.30
  -8  16   1    5.37    1.06
   8 -16   1    3.59    1.34
  -8 -16  -1    6.32    0.74
   8 -16   1    5.30    1.04
   8 -16   0    0.61    0.80
   8 -16   0    1.35    1.34
  -8 -16   0   -0.24    0.87
  -8 -16   1    4.22    1.04
   8 -16  -1    5.11    0.68
  -8 -16   2    1.51    1.21
   8 -16  -2    0.36    1.32
  -8 -16   3   10.35    1.61
   8 -16  -3   12.98    1.64
  -8 -16   4    9.23    1.76
   8 -16  -4   10.16    1.60
  -8 -16   5    7.08    1.86
   8 -16  -5    7.37    1.58
  -8 -16   6    2.56    1.89
   8 -16  -6    0.74    1.49
  -8 -16   7   13.51    2.22
   8 -16  -7   11.01    1.73
  -8 -17  -7   -0.70    1.50
   8 -17   6    5.21    1.81
   8 -17   6    2.98    1.69
   8 -17   5    3.31    1.56
   8 -17   5   -0.66    1.61
  -8 -17  -4    0.23    0.68
   8 -17   4    2.32    1.34
   8 -17   4    0.45    1.44
   8 -17   3    2.48    1.16
   8 -17   3    1.55    1.41
  -8  17   2    0.74    0.97
   8 -17   2    2.58    1.39
   8 -17   1    3.27    1.38
   8 -17   1    2.18    1.02
   8 -17   0    1.80    1.35
  -8 -17   0    0.95    0.90
   8 -17   0    1.04    0.82
  -8 -17   1    3.69    1.06
   8 -17  -1    3.59    0.66
   8 -17  -2    0.83    1.41
  -8 -17   2    2.24    1.22
   8 -17  -3   -0.23    1.47
  -8 -17   3    1.48    1.45
  -8 -17   4    2.18    1.67
   8 -17  -4    0.08    1.48
  -8 -17   5    0.31    1.88
   8 -17  -5    4.49    1.66
  -8 -17   6    2.47    1.96
   8 -17  -6    2.01    1.58
   8 -17  -7    0.94    1.58
  -8 -18  -7    2.03    1.66
  -8 -18  -6    0.92    1.59
   8 -18   6    0.46    1.73
   8 -18   5    1.54    1.58
   8 -18   5   -0.23    1.65
   8 -18   4    9.66    1.54
   8 -18   4    2.33    1.60
   8 -18   3    2.25    1.55
   8 -18   3    3.01    1.26
   8 -18   2    1.01    1.42
   8 -18   2    1.09    1.23
   8 -18   1    1.10    1.43
   8 -18   1    1.25    1.04
   8 -18   0    1.27    1.46
  -8 -18   0    2.39    1.04
   8 -18   0    1.67    0.88
  -8 -18   1    1.46    1.13
   8 -18  -2    2.57    1.52
  -8 -18   2    2.18    1.27
   8 -18  -3    1.28    1.53
  -8 -18   3    1.21    1.50
  -8 -18   4    6.84    1.83
   8 -18  -4    3.75    1.65
  -8 -18   5    1.92    1.88
   8 -18  -5    0.62    1.61
  -8 -18   6   -1.50    2.03
  -8 -18   6    1.67    1.63
   8 -18  -6    1.36    1.68
   8 -18  -7    0.58    1.70
  -8 -19  -7    0.92    1.69
  -8 -19  -6    2.39    1.67
   8 -19   6    2.40    1.88
   8 -19   5    2.44    1.58
   8 -19   5    1.86    1.72
   8 -19   4    3.56    1.49
   8 -19   4    2.99    1.66
   8 -19   3    0.49    1.60
   8 -19   2    0.73    1.56
   8 -19   1    4.29    1.64
   8 -19   1    7.78    1.19
   8 -19   0    6.61    1.71
  -8 -19   0    8.75    1.28
   8 -19   0    5.85    0.98
  -8 -19   1    6.27    1.30
   8 -19  -2   -0.68    1.61
  -8 -19   2   -1.60    1.39
   8 -19  -3    1.19    1.64
  -8 -19   3    1.11    1.53
  -8 -19   4    4.01    1.84
   8 -19  -4    2.93    1.71
  -8 -19   5    2.17    2.01
   8 -19  -5    3.51    1.81
  -8 -19   6    0.08    1.72
   8 -19  -6    1.35    1.78
   8 -19  -7   -1.06    1.82
  -8 -20  -5    2.56    1.80
   8 -20   5    2.68    1.81
   8 -20   4   11.35    1.64
   8 -20   4    5.36    1.81
   8 -20   3    3.67    1.74
   8 -20   2    0.68    1.63
   8 -20   1    2.17    1.68
   8 -20   0    2.56    1.73
  -8 -20   0    2.34    1.29
  -8 -20   1    2.51    1.40
   8 -20  -2    1.79    1.74
  -8 -20   2    1.41    1.50
   8 -20  -3    4.91    1.90
  -8 -20   3    4.76    1.73
   8 -20  -4    6.74    1.91
  -8 -20   4    8.23    1.93
   8 -20  -5    4.41    1.94
  -8 -20   5    8.04    2.16
  -8 -20   5    4.48    1.78
   8 -21   2    4.66    1.86
   8 -21   1    2.37    1.79
   8 -21   0    0.46    1.76
  -8 -21   1    1.94    1.62
   8 -21  -2    8.39    2.00
  -8 -21   2   12.58    1.79
  -8 -21   3    3.69    1.78
  -8 -21   4    6.84    2.04
  -8 -22   3    1.79    1.94
  -8 -22   4   14.15    2.25
  -9   0   0    0.20    0.61
  -9   0   1   83.30    2.15
  -9   0  -1   81.09    2.00
  -9   0   2   95.81    2.42
  -9   0  -2   95.31    2.42
   9   0  -2   94.77    2.21
  -9   0  -2   99.33    2.31
   9   0   3  131.55    3.02
   9   0   3  127.10    3.08
  -9   0   3  128.43    3.07
  -9   0  -3  130.32    3.09
   9   0  -3  126.73    3.04
  -9   0  -3  131.55    3.07
  -9   0   4    0.82    0.57
  -9   0  -4    1.37    0.57
   9   0   4    1.12    0.66
  -9   0  -4    0.41    0.93
   9   0   4    0.67    0.56
   9   0  -4    1.33    0.72
  -9   0  -5   11.12    0.73
  -9   0   5   12.99    0.77
   9   0   5   12.56    0.98
   9   0   5   11.42    0.86
  -9   0  -5   12.47    1.28
  -9   0   6   25.81    0.92
  -9   0  -6   24.87    0.90
   9   0   6   25.05    1.33
  -9   0  -6   23.28    1.81
   9   0   6   23.94    1.29
   9   0   6   23.73    1.73
   9   0   7    0.72    1.39
  -9   0  -7    3.02    1.38
   9   0   7    1.34    0.96
   9   0   7    0.70    1.02
   9   0   8   11.34    1.30
   9   0   8    8.56    1.71
   9   0   9   17.46    2.05
   9   0   9   16.40    1.52
   9   0  10    0.21    1.38
   9  -1  11    5.24    1.67
   9  -1  10    2.17    1.46
   9  -1  10    4.90    2.08
   9  -1   9    8.26    1.41
   9  -1   9    7.82    1.98
   9  -1   8   14.31    1.87
   9  -1   8   16.53    1.40
   9  -1   7    9.55    1.58
   9  -1   7    6.70    1.10
  -9  -1  -7    9.52    1.58
  -9  -1  -7    5.69    0.35
   9  -1   7    8.90    1.21
   9  -1   6   12.15    1.08
   9  -1   6   12.31    1.15
  -9  -1  -6   12.29    0.70
  -9  -1  -6   12.53    1.52
  -9   1   6   11.65    0.68
   9  -1   6   11.87    1.47
   9  -1   5   28.94    1.35
  -9  -1  -5   35.71    1.80
  -9  -1  -5   32.13    1.12
   9  -1   5   28.80    1.28
  -9   1   5   29.45    1.07
  -9  -1  -4  145.45    3.97
  -9  -1  -4  147.32    3.43
   9  -1   4  145.83    3.49
  -9   1   4  146.17    3.39
   9  -1   4  144.85    3.56
   9  -1   3   60.15    1.76
  -9  -1  -3   58.23    1.65
  -9  -1  -3   59.48    1.73
  -9   1   3   59.53    1.69
   9  -1   3   61.31    1.67
   9  -1   2   29.33    1.14
  -9  -1  -2   28.42    1.12
   9  -1   2   28.84    1.06
  -9   1   2   26.98    1.07
  -9  -1  -2   30.88    0.96
   9  -1   1   29.74    1.11
  -9   1   1   30.26    1.12
   9  -1   0  110.45    2.69
  -9  -1   0  105.54    2.68
  -9   1   0  109.46    2.67
  -9   1  -1   27.19    0.96
  -9  -1   1   27.02    1.10
   9   1   1   29.28    0.95
  -9   1  -2   28.36    1.08
  -9   1  -2   29.87    1.10
   9  -1  -2   28.00    1.13
  -9  -1   2   27.23    1.11
   9   1   2   29.69    1.13
   9  -1  -3   60.65    1.72
  -9   1  -3   61.11    1.71
   9   1   3   57.15    1.68
   9   1   3   59.52    1.59
  -9   1  -3   63.18    1.76
  -9  -1   3   60.07    1.72
   9   1   4  146.52    3.42
  -9   1  -4  149.60    3.56
  -9   1  -4  143.67    3.97
   9   1   4  143.95    3.49
   9  -1  -4  148.60    3.60
  -9  -1   4  144.22    3.40
  -9   1  -4  147.98    3.40
   9   1   5   31.50    1.30
  -9  -1   5   30.90    1.09
  -9   1  -5   28.64    1.70
   9   1   5   31.29    1.22
  -9   1  -5   29.50    1.07
   9  -1  -5   31.06    1.44
   9   1   6   11.38    1.05
  -9   1  -6   11.62    0.67
  -9   1  -6   14.58    1.56
  -9  -1   6   11.91    0.72
   9   1   6   10.83    0.99
   9   1   7    6.95    1.55
   9   1   7    9.69    1.14
  -9   1  -7    8.56    1.57
   9   1   7    7.76    1.08
   9   1   8   14.86    1.80
   9   1   8   15.34    1.36
   9   1   9    8.98    1.36
   9   1  10    2.52    1.38
   9  -2  11    6.19    1.67
   9  -2  10    4.85    1.51
   9  -2  10    3.33    2.18
   9  -2   9    5.58    1.37
   9  -2   9    4.42    1.95
   9  -2   8   14.05    1.36
   9  -2   8   10.54    1.79
   9  -2   7    2.04    1.09
  -9  -2  -7    1.42    1.42
  -9  -2  -7    1.63    0.44
   9  -2   7    0.71    1.06
   9  -2   7    1.00    1.43
   9  -2   6    4.24    1.03
   9  -2   6    3.08    1.27
   9  -2   6    4.79    0.94
  -9  -2  -6    4.59    0.63
  -9  -2  -6    6.07    1.40
  -9   2   6    3.33    0.58
  -9   2   5   48.65    1.46
   9  -2   5   48.16    1.77
  -9  -2  -5   49.86    1.50
  -9  -2  -5   52.60    2.21
   9  -2   5   48.93    2.04
   9  -2   5   48.34    1.70
   9  -2   4   41.76    1.51
  -9  -2  -4   41.18    1.79
  -9   2   4   41.18    1.33
   9  -2   4   45.20    1.43
  -9  -2  -4   38.81    1.35
   9  -2   4   41.71    1.42
   9  -2   3   96.38    2.57
  -9  -2  -3   99.09    2.52
   9  -2   3  100.08    2.49
   9  -2   3   96.97    2.53
  -9   2   3   98.01    2.49
  -9  -2  -3  103.41    2.40
  -9  -2  -2  131.48    2.86
   9  -2   2  128.67    2.95
   9  -2   2  124.13    3.02
  -9   2   2  124.08    3.05
   9  -2   2  126.07    3.09
  -9   2   1  180.91    4.16
   9  -2   1  185.35    4.20
  -9   2   0  196.29    4.37
   9  -2   0  189.06    4.39
   9   2   1  184.70    4.02
  -9   2  -1  180.01    4.07
  -9   2  -2  126.78    3.04
   9  -2  -2  124.62    3.06
   9   2   2  127.10    3.07
   9  -2  -3   97.65    2.52
  -9   2  -3   97.45    2.52
  -9   2  -3  100.10    2.48
  -9   2  -4   41.09    1.33
   9   2   4   41.93    1.37
  -9  -2   4   42.17    1.40
  -9   2  -4   41.18    1.52
   9  -2  -4   42.97    1.42
  -9  -2   4   39.93    1.35
   9   2   4   43.00    1.28
   9  -2  -4   43.05    1.53
  -9   2  -5   44.43    1.39
   9   2   5   49.79    1.60
   9  -2  -5   48.70    1.82
  -9  -2   5   49.34    1.46
   9   2   5   47.08    1.50
   9   2   6    4.74    0.90
  -9   2  -6    4.16    0.58
   9   2   6    4.03    0.85
  -9  -2   6    3.81    0.62
   9  -2  -6    3.44    1.14
  -9  -2   7    1.20    0.42
   9   2   7    1.60    1.39
   9   2   7    0.44    0.91
   9   2   7    2.05    1.00
   9   2   8   13.11    1.28
   9   2   8   12.24    1.23
   9   2   9    5.61    1.24
   9   2  10    2.74    1.32
   9  -3  10   -0.18    1.47
   9  -3  10   -1.95    2.21
   9  -3   9    4.41    1.37
   9  -3   9    6.84    2.04
   9  -3   8    7.22    1.84
   9  -3   8    6.98    1.28
   9  -3   7    8.86    1.20
   9  -3   7   10.69    1.71
   9  -3   7   10.10    1.35
  -9  -3  -7    9.23    0.63
   9  -3   6   -0.70    0.93
   9  -3   6    0.33    1.21
  -9  -3  -6    0.35    0.64
  -9  -3  -6    2.09    1.38
   9  -3   6    0.73    1.01
   9  -3   5    8.33    1.02
  -9  -3  -5    9.08    0.80
   9  -3   5    8.07    0.81
  -9  -3  -5    7.89    1.28
   9  -3   5    8.77    0.94
  -9   3   5    8.68    0.74
  -9  -3  -4   24.89    1.44
   9  -3   4   25.61    1.10
   9  -3   4   25.90    1.13
  -9   3   4   24.67    1.02
   9  -3   4   24.51    1.24
   9  -3   3   81.23    2.22
  -9  -3  -3   76.65    2.09
   9  -3   3   81.05    2.13
   9  -3   3   78.54    2.16
  -9  -3  -3   77.58    1.94
  -9   3   3   79.10    2.11
   9  -3   2  108.49    2.52
  -9  -3  -2  103.96    2.33
   9  -3   2  100.63    2.57
  -9  -3  -2   99.50    2.46
   9  -3   2  106.23    2.64
  -9   3   2  104.06    2.60
  -9  -3  -2   97.57    2.58
   9  -3   1   78.20    2.07
  -9  -3  -1   74.72    1.90
  -9   3   1   75.96    2.06
  -9   3   0   96.77    2.51
  -9  -3   0   97.97    2.18
   9  -3   0   98.85    2.54
  -9   3   0  102.90    2.33
  -9   3  -1   75.40    1.98
  -9   3  -1   77.34    1.94
  -9  -3   2  101.90    2.25
   9   3   2   99.21    2.57
   9  -3  -2  103.68    2.60
  -9   3  -2  101.28    2.57
  -9  -3   3   76.84    1.95
   9   3   3   79.51    2.26
   9  -3  -3   76.62    2.12
  -9   3  -3   77.79    2.09
  -9   3  -4   24.50    1.01
   9  -3  -4   23.29    1.06
  -9  -3   4   25.90    1.10
   9  -3  -4   23.07    1.19
  -9   3  -4   22.75    1.19
   9   3   4   25.13    0.89
   9  -3  -5    8.67    1.06
  -9  -3   5    9.25    0.98
   9   3   5    9.25    0.79
  -9   3  -5    7.42    0.68
   9   3   5    7.29    0.71
  -9  -3   5    8.08    0.76
   9  -3  -5    7.38    0.80
   9   3   6    0.15    0.79
   9  -3  -6    0.47    1.14
  -9  -3   6    0.02    0.63
  -9  -3   6   -0.54    1.03
   9   3   6   -0.13    0.72
   9   3   7   10.81    1.01
   9   3   7   11.81    1.09
  -9  -3   7    8.58    0.64
   9   3   8    7.56    1.11
   9   3   8    9.36    1.18
   9   3   9    6.15    1.20
   9  -4  10   -0.68    1.46
   9  -4   9   -0.41    1.31
   9  -4   9    3.17    2.20
   9  -4   8    5.78    1.91
   9  -4   8    4.58    1.26
   9  -4   7   14.26    1.38
  -9  -4  -7   14.98    0.82
   9  -4   7   17.80    1.94
  -9  -4  -6   48.73    1.57
   9  -4   6   52.81    1.99
  -9  -4  -6   50.68    2.37
   9  -4   6   50.00    2.05
   9  -4   5   50.48    1.63
   9  -4   5   48.56    1.85
  -9  -4  -5   50.91    2.15
  -9   4   5   46.30    1.51
   9  -4   5   47.08    1.76
   9  -4   4   26.53    1.32
  -9  -4  -4   25.27    1.46
  -9   4   4   26.16    1.09
   9  -4   4   23.34    1.15
   9  -4   4   23.11    1.11
   9  -4   3  258.17    5.74
  -9  -4  -3  253.49    5.64
   9  -4   3  263.94    5.82
  -9  -4  -3  249.79    5.85
   9  -4   3  255.20    5.77
  -9  -4  -3  260.63    5.47
  -9   4   3  255.66    5.72
   9  -4   2  174.44    4.11
  -9  -4  -2  177.36    3.73
   9  -4   2  175.56    3.98
  -9   4   2  169.93    4.06
  -9  -4  -2  167.80    4.03
   9  -4   1   86.77    2.31
  -9   4   1   83.78    2.26
  -9  -4  -1   82.44    2.07
  -9   4   0  269.80    5.70
   9  -4   0  262.06    5.93
  -9   4   0  262.65    5.89
  -9   4  -1   84.26    2.13
   9  -4  -2  172.41    4.05
  -9   4  -2  173.68    4.04
  -9   4  -2  172.74    3.99
   9  -4  -3  248.03    5.68
  -9  -4   3  259.72    5.50
  -9   4  -3  250.07    5.63
  -9   4  -4   27.36    1.49
  -9   4  -4   24.28    1.07
  -9  -4   4   26.83    1.16
   9  -4  -4   25.72    1.13
   9  -4  -5   47.89    1.56
  -9   4  -5   47.24    2.11
  -9   4  -5   43.98    1.48
   9  -4  -5   49.71    1.84
  -9  -4   5   49.45    1.76
   9   4   5   44.77    1.37
   9   4   6   50.97    1.60
  -9   4  -6   52.01    2.40
  -9  -4   6   50.35    1.60
   9  -4  -6   53.75    2.19
  -9  -4   6   56.85    2.08
  -9  -4   7   17.62    1.53
   9   4   7   18.81    1.09
   9  -4  -7   19.65    1.68
  -9  -4   7   15.92    0.88
   9   4   8    5.72    1.02
   9   4   9    2.72    1.08
   9  -5  10    1.79    1.49
   9  -5   9    3.36    1.40
   9  -5   9    6.01    2.51
  -9  -5  -8    1.78    0.33
  -9  -5  -8    1.68    0.34
   9  -5   8    1.83    1.22
   9  -5   8    2.81    2.06
   9  -5   7    8.88    1.84
   9  -5   7    5.27    1.18
  -9  -5  -7    5.03    0.76
  -9  -5  -6   24.09    1.79
   9  -5   6   24.88    1.22
   9  -5   6   23.02    1.47
   9  -5   6   24.09    1.62
  -9  -5  -5   35.52    1.85
   9  -5   5   32.44    1.62
   9  -5   5   34.46    1.57
   9  -5   5   35.93    1.42
   9  -5   4   44.49    1.55
  -9  -5  -4   44.59    1.47
   9  -5   4   44.71    1.69
  -9  -5  -4   45.84    1.73
  -9  -5  -4   44.63    1.85
   9  -5   4   40.26    1.58
  -9   5   4   42.84    1.48
  -9  -5  -3   32.60    1.13
   9  -5   3   34.04    1.32
  -9   5   3   31.95    1.24
  -9  -5  -3   31.78    1.40
  -9  -5  -3   31.68    0.93
   9  -5   3   32.31    1.28
  -9  -5  -2  240.34    5.41
  -9   5   2  246.29    5.47
   9  -5   2  250.24    5.39
  -9  -5  -2  238.97    5.05
   9  -5   2  236.99    5.49
  -9  -5  -1  139.62    3.27
  -9   5   1  139.46    3.48
   9  -5   1  138.84    3.52
   9  -5   1  148.43    3.33
  -9   5   1  146.40    3.18
   9  -5   0  208.76    4.89
  -9   5   0  212.40    4.65
  -9   5   0  212.36    4.65
  -9   5   0  212.50    4.86
  -9   5  -1  142.99    3.35
   9  -5  -2  239.46    5.52
  -9   5  -2  242.14    5.49
  -9   5  -2  248.32    5.47
   9  -5  -3   31.90    1.30
  -9   5  -3   34.75    1.28
  -9   5  -4   43.35    1.83
  -9  -5   4   41.57    1.46
   9  -5  -4   42.41    1.52
  -9   5  -4   43.97    1.45
   9  -5  -5   38.16    1.68
  -9  -5   5   37.24    1.55
  -9   5  -5   35.15    1.85
   9  -5  -5   33.68    1.37
   9   5   5   32.44    1.06
   9  -5  -6   24.62    1.65
  -9  -5   6   26.57    1.51
  -9   5  -6   26.23    1.83
   9   5   6   23.07    1.02
   9  -5  -6   23.59    1.18
  -9  -5   7    5.17    1.33
  -9  -5   7    5.41    0.84
   9  -5  -7    5.81    1.43
   9   5   7    7.03    0.84
  -9  -5   8    3.18    1.36
   9   5   8    3.10    0.91
   9   5   9    3.20    1.04
   9  -6  10    1.12    1.49
   9  -6   9    1.67    1.36
   9  -6   9    0.83    2.71
   9  -6   8    0.71    2.29
  -9  -6  -8    1.56    0.57
  -9  -6  -8    0.77    0.59
   9  -6   8    0.69    1.24
   9  -6   7    9.46    1.30
  -9  -6  -7    7.72    0.86
   9  -6   7   10.48    1.04
  -9  -6  -6    2.97    1.33
   9  -6   6    4.46    1.12
   9  -6   6    4.22    1.27
   9  -6   6    5.70    0.92
   9  -6   5   50.09    1.92
  -9  -6  -5   49.43    2.18
   9  -6   5   51.62    1.78
  -9  -6  -5   49.20    2.04
  -9  -6  -4   11.96    0.84
   9  -6   4   11.46    0.94
  -9  -6  -4   13.02    1.20
   9  -6   4   13.35    1.00
  -9  -6  -4   12.89    1.17
  -9  -6  -3   12.08    0.73
   9  -6   3   11.59    0.93
   9  -6   3   11.13    0.92
  -9  -6  -3   11.15    0.97
  -9   6   3   11.00    0.90
   9  -6   2    7.48    0.79
  -9   6   2    7.53    0.46
   9  -6   2    7.01    0.80
  -9  -6  -2    6.94    0.81
   9  -6   2    7.06    0.68
  -9  -6  -2    6.29    0.37
  -9   6   2    7.36    0.83
  -9   6   1  165.76    4.12
   9  -6   1  170.20    4.17
   9  -6   1  178.83    3.95
  -9   6   1  173.55    3.79
  -9   6   0  119.47    3.05
  -9   6   0  117.83    2.82
   9  -6   0  118.33    2.74
   9  -6   0  120.92    3.09
  -9   6  -1  170.18    3.94
  -9   6  -2    8.44    0.84
   9  -6  -2    6.76    0.84
  -9   6  -2    7.76    0.85
   9  -6  -3   10.88    0.91
  -9   6  -3   11.83    0.98
  -9   6  -3   11.98    0.93
  -9   6  -4   12.25    1.20
   9  -6  -4   11.10    0.93
  -9   6  -4   13.02    0.94
  -9   6  -5   56.29    2.28
   9  -6  -5   51.25    1.95
  -9  -6   5   47.05    1.76
   9  -6  -5   49.97    1.71
   9  -6  -6    4.51    1.30
   9  -6  -6    4.36    0.87
  -9   6  -6    6.01    1.42
  -9  -6   6    5.31    1.15
   9   6   7    9.67    0.81
  -9  -6   7    9.60    1.31
   9  -6  -7    7.34    0.94
  -9  -6   7   10.24    1.01
   9   6   8    0.92    0.78
  -9  -6   8   -0.79    1.26
  -9  -6   9    2.50    1.38
   9  -7   9   -0.16    3.09
   9  -7   9    0.51    1.44
  -9  -7  -8    1.45    0.66
  -9  -7  -8    3.12    0.75
   9  -7   8    1.66    1.28
   9  -7   8    4.89    2.66
   9  -7   7    0.64    0.95
   9  -7   7   -0.16    1.19
   9  -7   6   18.62    1.46
  -9  -7  -6   20.20    1.69
  -9  -7  -6   21.07    1.66
   9  -7   6   22.64    1.29
  -9  -7  -5   25.75    1.67
  -9  -7  -5   28.18    1.69
   9  -7   5   23.92    1.48
   9  -7   5   27.76    1.37
  -9  -7  -4   91.17    2.42
   9  -7   4   92.22    2.64
  -9  -7  -4   92.94    2.85
  -9  -7  -4   94.15    2.78
   9  -7   4   94.47    2.68
  -9   7   3   -0.33    0.76
  -9  -7  -3    0.60    0.52
  -9   7   3    0.50    0.31
   9  -7   3   -0.18    0.74
  -9  -7  -3    0.43    0.80
   9  -7   3   -0.20    0.70
  -9  -7  -3    0.36    0.74
  -9   7   2   49.58    1.21
   9  -7   2   51.18    1.62
  -9  -7  -2   46.39    1.56
  -9  -7  -2   43.12    1.08
  -9   7   2   52.08    1.70
   9  -7   2   53.58    1.73
  -9   7   1  109.56    2.91
   9  -7   1  109.82    2.93
   9  -7   1  108.05    2.69
  -9   7   0  137.81    3.24
  -9   7   0  137.96    3.46
   9  -7   0  135.98    3.11
   9  -7   0  134.32    3.49
  -9   7  -1  108.30    2.73
  -9   7  -2   50.31    1.67
  -9   7  -2   50.99    1.72
   9  -7  -2   50.16    1.76
   9  -7  -3    0.45    0.75
  -9   7  -3    0.42    0.82
  -9   7  -3   -0.13    0.72
  -9   7  -3    0.85    0.73
   9  -7  -4   92.59    2.65
  -9   7  -4   95.70    2.94
   9  -7  -5   28.52    1.39
  -9   7  -5   27.97    1.76
   9  -7  -6   22.40    1.64
  -9  -7   6   21.90    1.36
  -9   7  -6   19.51    1.70
   9  -7  -6   18.53    1.20
   9  -7  -7    1.09    0.88
  -9  -7   7    1.62    1.12
  -9  -7   8    1.34    1.25
  -9  -7   9    1.76    1.38
   9  -8   9    0.81    3.93
   9  -8   9    0.65    1.48
   9  -8   8    5.83    1.48
  -9  -8  -8    6.28    0.87
  -9  -8  -8    6.22    0.84
  -9   8   7    2.07    0.57
   9  -8   7    4.02    1.24
   9  -8   7    5.75    1.07
   9  -8   6    9.39    1.14
  -9   8   6   11.15    1.55
   9  -8   6    9.32    1.35
  -9  -8  -5    3.78    1.25
   9  -8   5    3.35    1.11
   9  -8   5    3.69    0.99
  -9  -8  -5    3.82    1.17
  -9  -8  -4   51.03    1.56
   9  -8   4   48.25    1.83
  -9  -8  -4   47.81    1.97
  -9  -8  -4   48.33    1.93
   9  -8   4   47.78    1.85
   9  -8   3    8.93    0.95
  -9  -8  -3    8.88    0.96
  -9  -8  -3    8.75    0.67
  -9  -8  -3    9.45    1.02
   9  -8   2   41.52    1.63
   9  -8   2   41.82    1.51
   9  -8   1   11.33    0.81
  -9   8   1   10.73    0.99
   9  -8   1   10.00    0.95
  -9   8   1   11.19    0.75
  -9   8   0    2.15    0.78
   9  -8   0    2.64    0.54
  -9   8   0    2.58    0.66
   9  -8   0    3.10    0.78
  -9   8  -1    9.58    0.84
   9  -8  -2   43.03    1.65
  -9   8  -2   40.84    1.58
   9  -8  -3    8.76    0.97
  -9   8  -3    8.81    1.03
  -9   8  -3    8.23    0.97
   9  -8  -4   47.58    1.81
  -9   8  -4   47.48    2.01
   9  -8  -5    4.36    0.96
  -9   8  -5    1.70    1.21
   9  -8  -6   11.07    1.50
  -9  -8   6   13.27    1.53
   9  -8  -6    6.80    1.07
  -9  -8   6    7.54    1.08
  -9  -8   7    4.56    1.17
   9  -8  -7    4.63    0.97
   9  -8  -8    5.76    0.92
  -9  -8   8    6.61    1.28
  -9  -8   9    0.81    1.26
  -9  -8  10    0.26    1.27
   9  -9   9   15.74    5.51
   9  -9   9    6.49    1.67
   9  -9   8    0.82    1.44
  -9  -9  -8    1.38    0.87
   9  -9   7    1.82    1.39
   9  -9   7    2.52    1.10
  -9   9   6   41.42    2.19
   9  -9   6   39.52    1.98
   9  -9   6   40.88    1.76
  -9  -9  -5   11.79    1.39
   9  -9   5   11.80    1.21
  -9  -9  -5   11.81    1.33
   9  -9   5    8.08    1.23
  -9  -9  -4    8.26    0.78
  -9  -9  -4    8.41    1.11
  -9  -9  -4    8.51    1.18
   9  -9   4    8.59    1.16
   9  -9   4    7.28    1.08
  -9  -9  -3    2.56    0.86
  -9  -9  -3    1.88    0.80
   9  -9   3    1.48    0.87
   9  -9   2   13.29    1.00
   9  -9   2   13.72    1.09
   9  -9   1    1.88    0.81
   9  -9   1    1.65    0.68
  -9   9   1    3.18    0.68
   9  -9   0   10.72    1.04
  -9   9   0   11.29    0.88
   9  -9   0   11.34    0.75
  -9   9  -1    1.73    0.75
  -9   9  -2   14.40    1.10
   9  -9  -2   14.35    1.15
  -9   9  -3    1.33    0.97
  -9   9  -3    3.20    0.87
   9  -9  -3    2.35    0.87
  -9   9  -4   10.24    1.23
   9  -9  -4    9.55    1.13
  -9   9  -5   11.07    1.46
   9  -9  -5   13.30    1.20
  -9  -9   6   37.21    2.07
   9  -9  -6   38.55    1.67
  -9  -9   7    1.44    1.03
   9  -9  -7    1.59    0.98
   9  -9  -8    2.11    0.98
  -9  -9   8    3.13    1.19
  -9  -9   9    4.40    1.29
   9 -10   9    5.30    1.67
   9 -10   9   11.84    8.13
   9 -10   8    3.31    1.58
  -9 -10  -8    2.71    0.97
   9 -10   7    4.72    1.18
   9 -10   7    4.06    1.46
   9 -10   6    8.68    1.22
   9 -10   6    9.36    1.39
  -9  10   6    9.19    1.57
  -9 -10  -5   24.07    1.56
   9 -10   5   22.31    1.52
  -9 -10  -5   19.39    1.56
   9 -10   5   21.80    1.46
  -9 -10  -4   25.77    1.12
  -9 -10  -4   27.31    1.54
  -9 -10  -4   27.86    1.61
   9 -10   4   25.02    1.51
   9 -10   3   11.79    1.19
  -9 -10  -3   12.88    1.04
  -9  10   2   15.34    0.87
   9 -10   2   13.93    1.01
   9 -10   2   14.42    1.23
   9 -10   2   13.90    1.07
  -9  10   1   19.58    1.00
   9 -10   1   18.49    1.02
   9 -10   1   16.98    1.28
   9 -10   0    5.85    0.65
   9 -10   0    4.50    0.96
  -9  10   0    4.05    0.78
  -9  10  -1   17.61    1.13
   9 -10  -2   14.29    1.22
  -9  10  -2   15.19    1.18
   9 -10  -3   11.76    1.18
  -9  10  -3   13.67    1.14
  -9  10  -3   13.75    1.26
   9 -10  -4   25.75    1.53
  -9  10  -4   27.40    1.57
  -9  10  -5   25.53    1.66
   9 -10  -5   21.40    1.47
  -9 -10   6    9.27    1.47
   9 -10  -6    9.87    1.23
   9 -10  -7    4.34    1.14
  -9 -10   7    4.71    1.11
   9 -10  -8    2.60    1.05
  -9 -10   8    1.52    1.15
  -9 -10   9    3.71    1.21
   9 -11   8    8.44    1.66
  -9 -11  -8    6.31    1.13
   9 -11   7   11.26    1.59
   9 -11   7   10.25    1.34
  -9  11   6    6.01    1.45
   9 -11   6    4.49    1.20
   9 -11   6    3.67    1.33
  -9  11   5    1.34    1.22
   9 -11   5    1.27    1.08
  -9 -11  -4   35.40    1.77
   9 -11   4   30.56    1.70
  -9 -11  -4   37.25    1.69
  -9 -11  -4   34.49    1.26
   9 -11   3   10.58    1.25
  -9  11   3   10.48    0.85
  -9 -11  -3    9.33    1.00
   9 -11   3   10.46    1.14
   9 -11   2    2.32    1.03
  -9 -11  -2    4.95    0.76
  -9  11   2    5.50    0.80
   9 -11   2    5.04    0.90
   9 -11   1   52.60    1.71
  -9 -11  -1   50.46    1.37
  -9  11   1   53.74    1.68
   9 -11   1   52.30    2.08
   9 -11   0    3.03    0.66
   9 -11   0    2.36    0.98
  -9  11   0    4.27    0.86
  -9  11  -1   50.71    1.83
   9 -11  -2    4.09    1.07
  -9  11  -2    5.51    1.09
  -9  11  -2    5.96    0.85
  -9  11  -3    9.70    1.05
   9 -11  -3    6.77    1.20
   9 -11  -4   33.69    1.76
  -9  11  -4   35.82    1.73
   9 -11  -5    2.18    1.11
  -9 -11   5    2.36    1.13
   9 -11  -6    5.11    1.21
  -9 -11   6    5.13    1.43
  -9 -11   7    7.05    1.13
   9 -11  -7    7.86    1.30
   9 -11  -8    7.72    1.21
  -9 -11   8    4.78    1.17
  -9 -11   9    3.32    1.15
  -9 -12  -8    0.87    1.10
   9 -12   8    1.44    1.65
   9 -12   7    5.17    1.56
   9 -12   7    6.06    1.33
  -9  12   6    6.14    1.48
   9 -12   6    5.69    1.32
  -9  12   5    2.99    1.25
   9 -12   5    2.25    1.19
   9 -12   4    3.53    1.16
  -9  12   4    5.94    0.81
   9 -12   4    4.32    1.22
  -9 -12  -4    4.50    0.78
  -9 -12  -4    3.70    1.05
  -9 -12  -4    5.11    1.25
   9 -12   3    3.69    1.17
  -9 -12  -3    2.62    0.88
  -9  12   3    3.57    0.79
   9 -12   3    4.98    1.04
   9 -12   2    7.06    1.25
  -9 -12  -2    6.92    0.84
   9 -12   2    8.41    1.00
  -9  12   2    7.12    0.89
   9 -12   1   26.63    1.24
   9 -12   1   26.13    1.62
  -9 -12  -1   24.65    0.90
  -9  12   1   25.45    1.24
   9 -12   0    6.71    1.21
  -9  12   0    9.01    1.04
   9 -12   0    9.17    0.83
  -9  12  -1   27.70    1.45
   9 -12  -2    6.15    1.23
  -9  12  -2    7.75    0.89
  -9  12  -2    7.60    1.21
  -9  12  -3    2.16    0.88
   9 -12  -3    4.19    1.25
   9 -12  -4    5.78    1.25
  -9 -12   5    1.89    1.17
   9 -12  -5    3.18    1.18
  -9 -12   6    7.53    1.47
   9 -12  -6    6.62    1.35
   9 -12  -7    3.42    1.26
   9 -12  -8    2.95    1.21
  -9 -12   8    0.94    1.04
  -9 -13  -8    2.59    1.23
   9 -13   7    4.52    1.66
   9 -13   7    5.39    1.43
  -9  13   6    1.26    1.45
   9 -13   6    2.94    1.33
   9 -13   5   17.12    1.61
  -9  13   5   18.13    1.02
  -9  13   5   18.03    1.56
   9 -13   5   15.46    1.58
   9 -13   4   14.00    1.47
  -9 -13  -4   12.49    0.90
   9 -13   4   13.54    1.37
  -9  13   4   13.07    0.95
  -9  13   4   10.32    1.19
  -9  13   3   21.78    1.12
   9 -13   3   22.09    1.43
   9 -13   3   20.27    1.63
  -9 -13  -3   22.31    1.28
   9 -13   2   59.99    2.03
  -9  13   2   58.46    1.84
   9 -13   2   54.37    2.35
  -9 -13  -2   56.16    1.79
  -9 -13  -1   29.44    1.01
  -9  13   1   30.66    1.41
   9 -13   1   31.62    1.86
  -9 -13  -1   29.62    1.11
   9 -13   1   33.16    1.40
   9 -13   0   23.10    1.67
   9 -13   0   25.68    1.13
  -9  13   0   25.34    1.36
  -9 -13   0   23.17    1.14
  -9  13  -1   19.46    1.00
  -9  13  -1   31.32    1.53
  -9  13  -2   57.13    1.81
   9 -13  -2   56.20    2.42
  -9  13  -2   65.84    2.25
  -9  13  -3   21.37    1.22
   9 -13  -3   21.31    1.64
   9 -13  -4   11.58    1.44
  -9 -13   4   16.30    1.25
   9 -13  -5   15.05    1.58
  -9 -13   5   16.34    1.46
   9 -13  -6    3.54    1.35
  -9 -13   6    3.08    1.42
   9 -13  -7    3.88    1.36
  -9 -13   7    3.56    1.73
  -9 -13   8    1.95    1.04
  -9 -13   8    3.40    1.92
   9 -13  -8    2.32    1.29
   9 -14   7    6.67    1.52
  -9  14   6    4.45    1.48
   9 -14   6    3.09    1.45
   9 -14   5    7.24    1.51
   9 -14   5    4.96    1.42
  -9  14   5    5.12    1.31
   9 -14   4    1.73    1.16
  -9 -14  -4    0.75    0.71
  -9  14   4    1.54    0.83
   9 -14   4    0.51    1.27
  -9  14   4    1.85    1.07
  -9  14   3   25.43    1.27
   9 -14   3   25.47    1.83
   9 -14   3   27.28    1.54
  -9  14   3   23.31    1.22
  -9 -14  -2    3.16    0.78
  -9  14   2    2.92    0.89
   9 -14   2    2.11    1.08
   9 -14   2    4.09    1.00
   9 -14   2    3.78    1.29
   9 -14   1   21.02    1.24
  -9 -14  -1   18.41    0.88
   9 -14   1   17.86    1.63
  -9  14   1   19.10    1.27
  -9 -14  -1   17.08    0.85
   9 -14   0    0.29    0.77
   9 -14   0   -1.35    1.26
  -9  14   0    0.88    1.05
  -9 -14   0   -0.03    0.77
  -9  14  -1   16.19    0.79
  -9  14  -1   18.72    1.41
  -9 -14   1   19.56    1.30
  -9 -14   2    4.00    1.24
   9 -14  -2    0.91    1.25
   9 -14  -3   25.71    1.81
  -9 -14   3   25.68    1.29
   9 -14  -4    2.23    1.31
  -9 -14   4    0.89    1.01
   9 -14  -5    5.14    1.41
  -9 -14   5    8.21    1.74
  -9 -14   5    4.67    1.29
   9 -14  -6    6.56    1.46
  -9 -14   6    5.29    1.78
   9 -14  -7    6.52    1.48
  -9 -14   7    2.93    1.86
   9 -15   7    1.69    1.54
   9 -15   6    0.73    1.43
   9 -15   6   -0.20    1.53
   9 -15   5   -0.20    1.44
  -9  15   5    0.14    1.13
   9 -15   5    1.43    1.38
  -9 -15  -4   16.01    0.96
  -9  15   4   19.64    1.33
   9 -15   4   21.51    1.61
  -9  15   4   18.07    1.08
   9 -15   4   17.79    1.73
   9 -15   3   14.63    1.61
  -9  15   3   13.55    1.01
   9 -15   3   15.22    1.41
  -9  15   3   15.30    1.08
  -9  15   2    5.54    0.66
  -9  15   2    5.97    1.01
   9 -15   2    8.20    1.21
   9 -15   2    7.80    1.43
   9 -15   1   39.67    1.60
   9 -15   1   34.16    2.05
  -9 -15  -1   37.45    1.23
  -9  15   1   41.56    1.67
  -9 -15   0    0.72    0.78
  -9  15   0    1.60    1.09
   9 -15   0    0.87    0.77
   9 -15   0   -0.82    1.32
  -9 -15   1   30.98    0.98
  -9 -15   1   39.68    1.66
  -9  15  -1   41.91    1.82
  -9 -15   2    6.66    1.33
   9 -15  -2    7.36    1.46
  -9 -15   2    8.05    0.84
  -9 -15   3   14.75    1.15
   9 -15  -3   12.03    1.57
  -9 -15   3   17.23    1.66
  -9 -15   4   20.46    1.46
  -9 -15   4   23.16    1.97
   9 -15  -4   18.41    1.73
   9 -15  -5   -0.66    1.38
  -9 -15   5    1.90    1.67
   9 -15  -6   -0.06    1.40
  -9 -15   6   -0.47    1.84
   9 -15  -7    1.83    1.47
  -9 -15   7    0.58    1.88
  -9 -16  -7    1.77    1.48
   9 -16   6    0.21    1.56
   9 -16   6    0.07    1.59
   9 -16   5    2.27    1.54
   9 -16   5    4.55    1.47
   9 -16   4    6.48    1.56
  -9  16   4    7.63    1.05
  -9 -16  -4    6.47    0.79
   9 -16   4    9.43    1.44
   9 -16   3    3.10    1.40
   9 -16   3    5.27    1.20
  -9  16   3    5.65    0.98
  -9  16   3    4.07    0.76
   9 -16   2    2.65    1.37
  -9  16   2    2.90    1.00
   9 -16   2    3.55    1.14
   9 -16   1   -0.86    1.36
  -9  16   1    1.24    1.02
   9 -16   1    1.57    0.99
  -9 -16  -1    2.38    0.71
   9 -16   0    0.36    1.35
   9 -16   0    1.16    0.80
  -9  16   0    0.75    1.09
  -9 -16   0    0.84    0.84
  -9 -16   1    1.99    1.02
  -9 -16   2    3.24    1.30
  -9 -16   2    4.51    0.70
   9 -16  -2    2.41    1.35
  -9 -16   3    4.22    1.46
   9 -16  -3    3.52    1.40
  -9 -16   4    8.97    1.77
   9 -16  -4    6.27    1.56
  -9 -16   5    1.43    1.75
   9 -16  -5    2.46    1.51
  -9 -16   6   -3.07    1.98
   9 -16  -6   -1.97    1.56
   9 -16  -7    3.06    1.59
  -9 -17  -7    0.39    1.57
   9 -17   6    0.37    1.62
   9 -17   6    2.71    1.75
   9 -17   5    7.74    1.75
   9 -17   5    9.10    1.68
   9 -17   4   -0.75    1.47
   9 -17   4    1.64    1.32
  -9 -17  -4    2.04    0.74
   9 -17   3   13.12    1.72
   9 -17   3   15.74    1.45
   9 -17   2    3.15    1.22
  -9  17   2    2.87    1.06
   9 -17   2    2.27    1.43
  -9  17   1    1.25    1.09
   9 -17   1    1.74    1.38
   9 -17   1    2.50    1.02
   9 -17   0    1.66    0.83
  -9 -17   0    0.57    0.91
   9 -17   0    1.53    1.36
  -9 -17   1    3.57    1.10
  -9 -17   2    4.74    1.31
   9 -17  -2    3.55    1.51
   9 -17  -3   14.68    1.80
  -9 -17   3   14.19    1.70
   9 -17  -4    3.35    1.60
  -9 -17   4    2.17    1.71
   9 -17  -5    7.72    1.66
  -9 -17   5    5.84    1.99
   9 -17  -6    1.29    1.59
  -9 -17   6    1.93    2.04
   9 -17  -7    1.04    1.64
  -9 -18  -7    0.96    1.64
   9 -18   6   -0.39    1.82
   9 -18   5    0.19    1.53
   9 -18   5   -0.94    1.64
   9 -18   4    3.51    1.44
   9 -18   4    0.63    1.60
   9 -18   3    3.34    1.63
   9 -18   2    2.70    1.50
   9 -18   2    0.54    1.20
   9 -18   1    5.12    1.13
   9 -18   1    4.64    1.57
   9 -18   0    4.04    0.89
  -9 -18   0    4.84    1.09
   9 -18   0    3.63    1.56
  -9 -18   1    3.96    1.21
  -9 -18   2    3.28    1.31
   9 -18  -2    3.76    1.57
  -9 -18   3    3.51    1.58
   9 -18  -3    2.87    1.71
  -9 -18   4    1.17    1.71
   9 -18  -4    1.44    1.58
  -9 -18   5    1.56    1.91
   9 -18  -5    0.78    1.60
  -9 -18   6    6.24    2.14
   9 -18  -6    2.06    1.73
   9 -18  -7    0.80    1.72
  -9 -19  -7    2.01    1.79
   9 -19   6    4.43    1.93
  -9 -19  -6    0.91    1.67
   9 -19   5    8.19    1.88
   9 -19   5   12.75    1.85
   9 -19   4    1.88    1.66
   9 -19   4    2.08    1.38
   9 -19   3    0.41    1.61
   9 -19   2    3.17    1.65
   9 -19   1   10.66    1.23
   9 -19   1   10.67    1.84
   9 -19   0    9.42    0.99
   9 -19   0    8.85    1.78
  -9 -19   0   11.73    1.33
  -9 -19   1   11.86    1.44
   9 -19  -2    5.36    1.75
  -9 -19   2    4.73    1.42
   9 -19  -3   -1.12    1.65
  -9 -19   3    1.55    1.60
   9 -19  -4   -1.51    1.76
  -9 -19   4    2.73    1.80
   9 -19  -5    8.77    1.94
  -9 -19   5   10.79    2.20
  -9 -19   6    2.94    1.76
   9 -19  -6    2.48    1.85
   9 -19  -7    0.45    1.83
   9 -20   5    2.21    1.90
   9 -20   4    5.58    1.89
   9 -20   3   -0.60    1.71
   9 -20   2    3.60    1.80
   9 -20   1    7.95    1.85
  -9 -20   0    4.07    1.37
   9 -20   0    1.79    1.72
  -9 -20   1    8.55    1.54
  -9 -20   2    6.76    1.66
   9 -20  -2    4.28    1.88
  -9 -20   3    1.75    1.67
   9 -20  -3    2.43    1.82
   9 -20  -4    4.22    1.94
  -9 -20   4    4.41    1.93
  -9 -20   5    2.91    2.06
   9 -21   1    3.92    1.91
   9 -21   0    2.93    1.87
  -9 -21   1    3.53    1.68
  -9 -21   2    8.28    1.78
  -9 -21   3   12.94    1.99
  -9 -21   4    3.01    1.98
  -9 -22   3    3.57    1.89
  -9 -22   4    2.05    2.07
 -10   0   0  419.01    8.95
 -10   0   1   29.16    1.15
 -10   0  -2    2.07    0.59
  10   0  -2    1.15    0.43
 -10   0   2    1.89    0.69
 -10   0  -2    2.68    0.71
  10   0  -3  161.49    3.67
  10   0   3  160.31    3.73
  10   0   3  157.73    3.64
 -10   0  -3  161.72    3.71
 -10   0   3  159.54    3.75
 -10   0  -3  161.93    3.77
  10   0  -4   36.74    1.36
  10   0   4   37.38    1.34
 -10   0  -4   34.19    1.66
  10   0   4   37.00    1.28
 -10   0  -4   37.61    1.37
 -10   0   4   36.34    1.27
 -10   0  -4   38.51    1.30
 -10   0  -5    4.13    0.66
 -10   0   5    4.12    0.67
 -10   0  -5    4.38    1.18
  10   0   5    4.50    0.74
  10   0   5    5.55    0.84
  10   0   6   27.58    1.40
 -10   0  -6   24.29    1.80
 -10   0   6   28.06    1.04
 -10   0  -6   25.46    0.99
  10   0   6   27.46    1.33
  10   0   7   52.12    1.87
 -10   0  -7   56.34    2.63
  10   0   7   53.94    1.96
 -10   0   7   46.46    1.24
 -10   0  -7   43.80    1.21
  10   0   7   49.49    2.41
  10   0   8    2.41    1.62
  10   0   8    3.56    1.16
  10   0   9    7.09    1.91
  10   0   9    5.73    1.35
  10   0  10   11.39    1.55
  10  -1  10    1.23    2.07
  10  -1  10    2.71    1.49
  10  -1   9    2.75    1.89
  10  -1   9    2.16    1.29
  10  -1   8    7.49    1.78
  10  -1   8    8.24    1.26
  10  -1   7   14.33    1.25
 -10  -1  -7   11.08    0.63
 -10  -1  -7   13.85    1.80
  10  -1   7    9.55    1.65
  10  -1   7   15.01    1.33
 -10   1   6    1.87    0.59
  10  -1   6    2.07    0.98
 -10  -1  -6    1.03    1.27
  10  -1   6    1.45    0.88
 -10  -1  -6    0.49    0.60
  10  -1   5   23.55    1.23
 -10   1   5   22.83    1.00
 -10  -1  -5   22.71    1.02
  10  -1   5   22.14    1.15
 -10  -1  -5   22.30    1.61
 -10  -1  -4    1.35    0.64
  10  -1   4    1.60    0.69
  10  -1   4    1.49    0.59
 -10   1   4    1.63    0.62
 -10  -1  -4    0.95    0.67
 -10  -1  -4    2.05    0.95
 -10   1   3   28.00    1.12
 -10  -1  -3   30.53    1.08
 -10  -1  -3   26.29    1.13
  10  -1   3   26.94    1.03
  10  -1   3   28.38    1.14
  10   1  -2   97.49    2.21
 -10  -1  -2  101.91    2.57
  10  -1   2   98.84    2.58
 -10  -1  -2  104.01    2.37
 -10   1   2   99.24    2.56
 -10   1   1   24.72    1.09
  10  -1   1   26.11    1.13
 -10   1   0   96.66    2.46
  10  -1   0   96.52    2.50
 -10  -1   0   93.91    2.47
 -10  -1   1   22.74    1.07
 -10   1  -1   24.01    0.87
  10   1   2  101.43    2.60
 -10   1  -2   98.58    2.57
 -10   1  -2  100.73    2.58
  10  -1  -2  102.87    2.64
 -10  -1   2  106.22    2.62
 -10  -1   3   28.05    1.13
 -10   1  -3   26.51    1.11
 -10   1  -3   27.10    1.12
  10   1   3   27.85    1.31
  10  -1  -3   28.87    1.09
 -10  -1   4    1.75    0.63
  10   1   4    1.04    0.54
  10   1   4    1.57    0.65
 -10   1  -4    2.07    0.62
 -10   1  -4    1.62    0.95
 -10   1  -4    1.50    0.77
  10  -1  -4    1.17    0.75
 -10   1  -5   21.99    0.98
  10   1   5   22.83    1.16
 -10  -1   5   21.57    1.01
 -10   1  -5   22.00    1.58
  10   1   5   24.82    1.08
  10  -1  -5   22.07    1.30
  10   1   6    0.74    0.89
 -10   1  -6    1.71    0.57
 -10  -1   6    1.81    0.64
  10   1   6    1.61    0.83
 -10   1  -6    0.74    1.27
  10   1   7   14.52    1.21
 -10   1  -7   13.07    1.78
 -10  -1   7   11.40    0.66
  10   1   7   15.60    1.19
  10   1   8    6.61    1.19
  10   1   8    7.19    1.66
  10   1   9    1.97    1.24
  10   1   9    1.78    1.73
  10   1  10    2.33    1.39
  10  -2  10    2.55    1.49
  10  -2  10    6.81    2.38
  10  -2   9    9.07    1.42
  10  -2   9    6.26    2.07
  10  -2   8    1.07    1.15
  10  -2   8    1.56    1.62
 -10  -2  -7   25.57    0.93
  10  -2   7   30.50    1.63
 -10  -2  -7   29.40    2.06
  10  -2   7   26.54    2.04
  10  -2   7   27.59    1.54
  10  -2   6   15.36    1.22
 -10  -2  -6   13.23    0.85
  10  -2   6   12.51    1.10
  10  -2   6   14.04    1.59
 -10   2   6   13.98    0.80
 -10  -2  -6   14.31    1.67
  10  -2   5   78.90    2.35
 -10  -2  -5   75.47    2.10
 -10  -2  -5   75.56    2.80
 -10   2   5   79.05    2.07
  10  -2   5   75.38    2.25
  10  -2   4  101.57    2.65
  10  -2   4  103.73    2.73
 -10  -2  -4   98.25    3.04
 -10  -2  -4  100.60    2.61
 -10  -2  -4  101.22    2.54
 -10   2   4  104.51    2.58
 -10  -2  -3  107.97    2.77
  10  -2   3  114.99    2.82
  10  -2   3  113.44    2.73
  10  -2   3  107.28    2.82
 -10  -2  -3  111.36    2.81
 -10  -2  -3  111.05    2.63
 -10   2   3  109.14    2.76
 -10  -2  -2  286.67    6.04
  10  -2   2  282.66    6.32
  10  -2   2  285.72    6.20
 -10   2   2  284.47    6.27
  10  -2   1   21.18    1.00
 -10   2   1   20.20    0.99
  10   2   0  124.72    2.65
 -10   2   0  119.32    3.00
  10  -2   0  122.70    3.04
  10   2   1   20.48    0.83
 -10   2  -1   19.33    0.85
  10  -2  -2  278.41    6.22
 -10   2  -2  280.76    6.18
 -10   2  -2  281.99    6.19
  10   2   2  280.86    6.18
 -10   2  -3  111.09    2.72
  10   2   3  109.59    2.90
  10  -2  -3  104.37    2.76
 -10  -2   3  105.46    2.74
 -10   2  -3  107.80    2.74
 -10   2  -4  100.92    2.55
  10   2   4   99.10    2.45
  10  -2  -4  102.84    2.69
 -10   2  -4   97.40    2.70
 -10  -2   4  103.63    2.58
 -10   2  -5   75.17    2.06
  10   2   5   79.39    2.21
  10  -2  -5   79.86    2.42
 -10  -2   5   78.44    2.10
  10   2   5   77.40    2.09
  10   2   6   14.95    1.08
  10  -2  -6   15.44    1.39
 -10  -2   6   13.99    0.85
  10   2   6   13.33    1.02
 -10   2  -6   14.27    0.81
  10   2   7   34.22    1.52
  10   2   7   27.60    1.40
 -10  -2   7   27.07    0.97
  10   2   8    1.17    1.03
  10   2   8    2.39    1.53
  10   2   9    5.71    1.23
  10   2  10    5.38    1.38
  10  -3  10    3.96    1.55
  10  -3   9    0.06    1.32
  10  -3   9    3.59    2.06
  10  -3   8   34.33    2.51
  10  -3   8   27.95    1.72
 -10  -3  -7    6.13    1.56
  10  -3   7    8.99    1.71
 -10  -3  -7    5.69    0.66
  10  -3   7    7.34    1.15
 -10  -3  -6    0.83    0.71
  10  -3   6    0.47    1.02
  10  -3   6    0.14    1.32
 -10  -3  -6    1.26    1.30
 -10   3   6    0.30    0.62
  10  -3   6    0.74    0.91
  10  -3   5    5.21    0.98
 -10  -3  -5    5.17    1.22
  10  -3   5    6.39    0.89
 -10   3   5    5.18    0.70
 -10  -3  -5    5.19    0.77
  10  -3   4    9.62    0.85
 -10  -3  -4   10.23    1.12
  10  -3   4    9.73    0.82
 -10   3   4   10.70    0.79
  10  -3   4   10.93    0.95
  10  -3   3  148.15    3.51
 -10  -3  -3  139.91    3.40
  10  -3   3  144.41    3.43
  10  -3   3  140.13    3.50
 -10   3   3  139.74    3.43
 -10  -3  -3  146.41    3.25
 -10  -3  -2   76.88    2.04
 -10   3   2   77.58    2.17
  10  -3   2   81.26    2.24
 -10  -3  -2   83.74    1.92
 -10   3   1   69.56    1.98
  10  -3   1   70.19    2.00
 -10   3   0  293.77    6.56
  10  -3   0  296.41    6.61
 -10   3   0  304.74    6.38
 -10   3  -1   67.62    1.79
 -10   3  -1   67.59    1.82
 -10  -3   2   78.54    1.75
 -10   3  -2   80.56    2.18
  10   3   2   82.30    2.16
  10  -3  -2   77.84    2.18
 -10  -3   3  144.61    3.23
 -10   3  -3  139.96    3.43
  10   3   3  145.60    3.62
  10  -3  -3  141.63    3.49
 -10  -3   4   10.98    0.81
  10  -3  -4   12.42    0.98
 -10   3  -4   10.60    0.96
  10   3   4    9.43    1.06
  10  -3  -4    9.81    0.85
 -10   3  -4   10.46    0.78
 -10   3  -5    5.71    0.72
  10   3   5    5.68    0.66
  10  -3  -5    5.86    1.03
 -10  -3   5    7.64    0.94
 -10  -3   5    5.27    0.77
  10  -3  -5    5.00    0.82
  10   3   6    2.08    0.77
  10   3   6    1.69    0.82
  10  -3  -6    2.39    1.20
 -10   3  -6    0.50    0.62
 -10  -3   6   -0.09    0.69
  10   3   7    7.04    0.96
 -10  -3   7    7.39    0.73
  10   3   7    7.37    1.04
  10   3   8   30.35    1.54
  10   3   8   30.87    1.49
  10   3   9    0.91    1.12
  10  -4  10    4.53    1.53
  10  -4   9   15.72    1.63
  10  -4   9   18.10    2.54
  10  -4   8    5.24    1.26
  10  -4   8   10.12    1.99
 -10  -4  -7   40.50    1.35
 -10  -4  -7   41.51    2.37
  10  -4   7   50.21    2.63
  10  -4   7   44.47    1.95
 -10  -4  -6    4.17    1.39
  10  -4   6    2.76    1.13
  10  -4   6    3.59    0.99
 -10  -4  -6    2.57    0.77
  10  -4   5   61.81    1.89
  10  -4   5   61.03    2.11
 -10   4   5   57.11    1.77
  10  -4   5   59.18    1.98
 -10  -4  -5   54.24    2.38
 -10  -4  -4    4.08    0.73
  10  -4   4    5.28    0.95
  10  -4   4    6.70    0.79
  10  -4   4    5.36    0.77
 -10  -4  -4    6.81    1.05
 -10   4   4    5.36    0.74
  10  -4   3   21.52    1.06
  10  -4   3   21.92    1.01
 -10  -4  -3   21.14    0.80
 -10  -4  -3   20.96    1.17
 -10   4   3   23.85    1.06
 -10  -4  -3   20.39    0.96
  10  -4   3   21.79    1.12
  10  -4   2   77.46    2.05
 -10  -4  -2   76.46    1.82
 -10  -4  -2   79.24    2.13
  10  -4   2   80.12    2.22
 -10   4   2   76.46    2.18
 -10  -4  -1   79.59    2.00
 -10   4   1   78.11    2.19
  10  -4   1   76.92    2.20
 -10  -4   0   19.59    0.67
 -10   4   0   17.93    0.81
 -10   4   0   18.01    1.03
  10  -4   0   18.04    1.05
 -10   4  -1   79.39    2.07
 -10   4  -1   75.71    2.01
 -10   4  -2   73.61    2.08
 -10   4  -2   77.75    2.15
  10  -4  -2   75.13    2.16
 -10  -4   3   21.51    0.86
 -10   4  -3   21.00    1.02
  10  -4  -3   21.64    1.08
 -10   4  -4    5.58    0.73
 -10   4  -4    7.60    1.06
 -10  -4   4    5.14    0.74
 -10   4  -4    5.79    0.93
  10  -4  -4    5.01    0.76
 -10  -4   5   60.06    1.93
  10  -4  -5   56.95    2.00
 -10   4  -5   60.87    2.39
  10   4   5   52.96    1.53
 -10   4  -5   54.53    1.68
  10  -4  -5   54.35    1.79
 -10  -4   6    3.99    0.80
  10   4   6    3.19    0.75
  10  -4  -6    3.78    1.28
 -10   4  -6    2.20    1.37
 -10  -4   6    3.99    1.07
 -10  -4   7   43.65    1.42
 -10   4  -7   43.29    2.41
  10   4   7   43.69    1.55
 -10  -4   7   44.77    2.01
  10  -4  -7   44.83    2.16
  10   4   8    6.83    1.00
  10   4   9   15.75    1.28
  10  -5  10    1.39    1.50
  10  -5   9    5.06    2.58
  10  -5   9    1.67    1.39
  10  -5   8    7.22    2.17
  10  -5   8    2.11    1.26
 -10  -5  -8    2.86    0.55
  10  -5   7   24.40    1.53
 -10  -5  -7   21.86    1.98
 -10  -5  -7   22.33    1.08
  10  -5   7   26.00    2.24
 -10  -5  -6   30.63    1.33
  10  -5   6   34.84    1.46
  10  -5   6   33.50    1.65
 -10  -5  -6   30.53    1.99
  10  -5   6   35.93    1.84
 -10   5   5   23.13    1.13
  10  -5   5   21.67    1.43
  10  -5   5   21.72    1.29
  10  -5   5   21.57    1.19
 -10  -5  -5   22.86    1.63
  10  -5   4   21.58    1.17
 -10  -5  -4   22.99    1.09
  10  -5   4   23.46    1.30
 -10  -5  -4   22.06    1.43
 -10  -5  -4   23.68    1.33
  10  -5   4   21.29    1.15
 -10   5   4   22.00    1.10
 -10   5   3   32.26    1.33
 -10  -5  -3   36.66    1.22
  10  -5   3   33.67    1.38
 -10  -5  -3   33.44    1.42
 -10  -5  -3   34.19    1.00
  10  -5   3   36.66    1.33
 -10  -5  -2   19.09    0.99
  10  -5   2   17.29    1.03
  10  -5   2   16.86    0.90
 -10  -5  -2   17.56    0.62
 -10   5   2   16.67    1.00
  10  -5   1  208.72    4.90
 -10  -5  -1  208.41    4.64
 -10   5   1  204.91    4.84
 -10   5   1  213.43    4.55
  10  -5   1  210.40    4.66
 -10   5   0    9.19    0.89
  10  -5   0    8.94    0.87
 -10   5   0   12.87    0.78
 -10   5   0   13.93    0.78
 -10   5  -1  210.80    4.72
 -10   5  -2   17.70    1.00
  10  -5  -2   17.79    1.04
 -10   5  -2   18.22    0.99
  10  -5  -3   32.29    1.33
 -10   5  -3   31.57    1.28
  10  -5  -4   21.60    1.14
 -10   5  -4   24.28    1.44
 -10  -5   4   24.11    1.08
 -10   5  -4   21.08    1.09
 -10   5  -5   21.35    1.09
 -10   5  -5   21.16    1.63
  10  -5  -5   20.66    1.17
 -10  -5   5   21.84    1.26
  10  -5  -5   21.74    1.39
 -10   5  -6   30.54    2.01
 -10  -5   6   37.90    1.73
  10  -5  -6   36.52    1.83
  10   5   6   33.05    1.18
 -10  -5   6   31.90    1.43
  10  -5  -6   33.86    1.41
  10  -5  -7   22.96    1.80
 -10  -5   7   24.36    1.65
 -10  -5   7   23.30    1.14
  10   5   7   21.87    1.09
 -10  -5   8    6.20    1.37
  10   5   8    5.54    0.93
  10  -6  10    0.39    1.52
  10  -6   9    2.99    2.80
  10  -6   9    1.28    1.38
  10  -6   8   -1.57    2.38
  10  -6   8   -1.20    1.21
 -10  -6  -8    1.90    0.67
  10  -6   7    2.28    0.96
 -10  -6  -7    2.44    0.84
  10  -6   7    1.42    1.13
 -10  -6  -6    2.85    1.35
  10  -6   6    3.94    1.12
  10  -6   6    4.29    0.97
  10  -6   6    2.53    1.28
  10  -6   5    1.59    0.94
 -10  -6  -5    0.62    1.17
  10  -6   5    0.92    1.15
  10  -6   5   -0.18    0.84
 -10  -6  -5    1.37    1.13
 -10   6   4    6.61    0.84
  10  -6   4    6.81    0.93
 -10  -6  -4    5.72    0.76
 -10  -6  -4    5.81    1.04
  10  -6   4    5.90    0.88
 -10  -6  -4    6.92    1.05
 -10  -6  -3   29.05    1.36
  10  -6   3   28.17    1.32
 -10  -6  -3   30.05    1.10
 -10   6   3   29.89    1.31
 -10  -6  -3   31.45    0.88
  10  -6   3   30.63    1.28
  10  -6   2  124.05    3.11
 -10   6   2  125.87    2.78
 -10  -6  -2  120.43    3.10
  10  -6   2  124.54    3.08
 -10   6   2  126.45    3.21
  10  -6   2  124.31    3.24
 -10   6   1  329.95    7.33
  10  -6   1  322.30    7.36
 -10   6   1  329.06    6.97
  10  -6   1  334.56    7.10
 -10   6   0  129.96    3.35
 -10   6   0  135.23    3.14
  10  -6   0  131.65    3.40
 -10   6  -1  329.42    7.14
  10  -6  -2  124.91    3.22
 -10   6  -2  119.24    3.09
 -10   6  -2  127.06    3.19
 -10   6  -3   30.46    1.38
 -10   6  -3   28.82    1.27
  10  -6  -3   28.77    1.30
 -10   6  -4    7.60    0.87
  10  -6  -4    5.06    0.85
 -10   6  -4    7.87    1.06
 -10   6  -5    0.06    1.15
  10  -6  -5   -0.13    1.03
  10  -6  -5    0.80    0.85
 -10  -6   5    1.96    0.88
 -10   6  -6    2.69    1.33
  10  -6  -6    3.54    0.89
 -10  -6   6    3.04    1.06
  10  -6  -6    4.21    1.27
 -10  -6   7    2.94    0.93
  10  -6  -7    2.83    0.87
 -10  -6   7    4.21    1.23
  10   6   8    0.96    0.77
 -10  -6   8    1.70    1.31
  10  -7   9    3.66    3.24
  10  -7   9    1.26    1.46
  10  -7   8    2.28    2.74
 -10  -7  -8    2.04    0.76
  10  -7   8    2.55    1.34
  10  -7   7    2.60    1.03
  10  -7   7    0.05    1.18
 -10  -7  -6    4.63    1.39
  10  -7   6    5.76    1.17
  10  -7   6    7.51    1.08
 -10  -7  -6    3.60    1.36
  10  -7   5   28.55    1.69
 -10  -7  -5   30.37    1.81
  10  -7   5   30.00    1.46
  10  -7   5   27.71    1.54
 -10  -7  -5   30.43    1.71
 -10  -7  -4  130.87    3.16
  10  -7   4  124.19    3.38
 -10  -7  -4  125.63    3.60
  10  -7   4  129.88    3.40
 -10  -7  -4  125.99    3.51
  10  -7   3   13.16    1.09
 -10   7   3   13.72    0.56
 -10  -7  -3   12.84    0.77
  10  -7   3   13.14    1.06
  10  -7   3   15.45    1.01
 -10   7   3   12.15    1.00
 -10  -7  -3   13.01    1.07
 -10  -7  -2   97.02    2.67
  10  -7   2  104.16    2.87
  10  -7   2  100.95    2.68
 -10   7   2  103.52    2.34
 -10   7   2  103.70    2.80
 -10   7   1   12.50    0.99
  10  -7   1   13.19    1.00
  10  -7   1   13.63    0.83
 -10   7   0   74.37    2.21
 -10   7   0   71.73    1.97
  10  -7   0   73.54    1.85
  10  -7   0   70.91    2.22
 -10   7  -1   13.71    0.91
 -10   7  -2   97.15    2.75
  10  -7  -2  104.09    2.83
 -10   7  -2  102.53    2.70
 -10   7  -3   11.51    1.08
  10  -7  -3   13.21    1.03
 -10   7  -3   13.71    1.01
 -10   7  -4  128.08    3.47
 -10   7  -4  129.21    3.67
  10  -7  -4  129.17    3.41
 -10   7  -5   28.12    1.77
  10  -7  -5   26.96    1.37
 -10  -7   5   25.31    1.32
  10  -7  -6    7.64    1.41
  10  -7  -6    6.11    1.00
 -10   7  -6    4.44    1.43
 -10  -7   6    6.44    1.12
  10  -7  -7    2.18    0.93
 -10  -7   7    3.17    1.15
 -10  -7   8    0.95    1.24
 -10  -7   9    1.40    1.33
  10  -8   9   10.66    4.34
  10  -8   9    4.33    1.51
 -10  -8  -8    0.49    0.85
  10  -8   8   -0.79    1.39
  10  -8   7    2.47    1.08
  10  -8   7    0.84    1.26
  10  -8   6   12.93    1.39
  10  -8   6   13.60    1.21
 -10  -8  -6   12.76    1.57
 -10  -8  -5    7.56    1.32
 -10  -8  -5    6.61    1.27
  10  -8   5    8.39    1.17
  10  -8   5    7.68    1.08
  10  -8   4    7.10    1.04
  10  -8   4    7.71    1.01
 -10   8   4    4.92    0.36
 -10  -8  -4    7.11    0.81
 -10  -8  -4    7.73    1.15
 -10  -8  -4    4.81    1.09
 -10  -8  -3   15.48    0.85
  10  -8   3   13.99    1.14
 -10  -8  -3   16.18    1.16
  10  -8   3   13.47    1.16
  10  -8   2   22.65    1.27
  10  -8   2   25.35    1.20
 -10   8   2   23.39    1.27
  10  -8   1   28.24    1.15
 -10   8   1   25.42    1.30
  10  -8   1   29.23    1.35
 -10   8   1   26.14    1.05
 -10   8   0   28.59    1.35
  10  -8   0   30.94    1.38
  10  -8   0   29.27    1.02
 -10   8   0   28.75    1.15
 -10   8  -1   23.87    1.15
 -10   8  -2   23.57    1.22
 -10   8  -2   25.15    1.28
  10  -8  -2   26.25    1.33
  10  -8  -3   14.53    1.13
 -10   8  -3   12.94    1.08
 -10   8  -3   16.69    1.21
  10  -8  -4    7.35    1.04
 -10   8  -4    7.20    1.16
  10  -8  -5    7.55    1.05
 -10   8  -5    8.92    1.37
 -10  -8   6   12.32    1.20
  10  -8  -6   16.46    1.59
 -10   8  -6   16.03    1.63
  10  -8  -6   15.71    1.22
  10  -8  -7    1.29    0.95
 -10  -8   7    1.79    1.09
  10  -8  -8    0.14    0.87
 -10  -8   8   -0.05    1.16
 -10  -8   9    2.18    1.30
  10  -9   9    0.20    1.51
  10  -9   9   -5.68    5.59
  10  -9   8   17.87    1.80
  10  -9   7    9.83    1.50
  10  -9   7    9.40    1.26
  10  -9   6   10.54    1.40
  10  -9   6   10.11    1.21
 -10  -9  -6    8.89    1.45
 -10   9   6   11.16    1.59
 -10  -9  -5   19.17    1.55
  10  -9   5   17.86    1.34
 -10  -9  -5   19.12    1.64
  10  -9   5   18.61    1.48
 -10  -9  -4   28.89    1.21
  10  -9   4   28.55    1.58
  10  -9   4   27.61    1.52
 -10  -9  -4   29.51    1.60
  10  -9   4   29.36    1.52
 -10  -9  -4   27.35    1.56
 -10  -9  -3   33.25    1.54
 -10  -9  -3   36.30    1.62
  10  -9   3   41.90    1.65
  10  -9   3   37.81    1.68
  10  -9   2    2.38    0.83
  10  -9   2    2.55    0.85
 -10   9   1   16.81    0.93
  10  -9   1   17.99    1.22
  10  -9   1   16.45    0.95
 -10   9   0   26.13    1.14
  10  -9   0   22.35    1.33
  10  -9   0   24.67    0.97
 -10   9  -1   18.31    1.07
 -10   9  -2    2.48    0.90
  10  -9  -2    2.99    0.89
 -10   9  -3   35.20    1.60
  10  -9  -3   33.04    1.63
 -10   9  -3   39.98    1.68
 -10   9  -4   33.27    1.73
  10  -9  -4   27.08    1.52
 -10   9  -5   19.71    1.66
  10  -9  -5   19.25    1.37
 -10  -9   6    7.13    1.02
  10  -9  -6    8.86    1.17
 -10  -9   7    5.92    1.13
  10  -9  -7    8.12    1.13
 -10  -9   8   14.53    1.39
  10  -9  -8   16.51    1.29
 -10  -9   9    1.03    1.19
  10 -10   8    4.33    1.54
  10 -10   7   17.25    1.46
  10 -10   7   18.77    1.70
  10 -10   6    8.94    1.28
  10 -10   6    9.79    1.42
 -10  10   6   11.09    1.59
  10 -10   5    3.65    1.12
  10 -10   5    5.69    1.20
 -10 -10  -5    4.23    1.29
 -10 -10  -5    2.18    1.17
 -10 -10  -4   46.02    1.93
  10 -10   4   46.64    2.01
 -10 -10  -4   45.91    1.97
 -10 -10  -4   45.85    1.51
 -10 -10  -3    2.61    0.91
  10 -10   3    3.54    1.05
 -10 -10  -3    2.60    1.00
  10 -10   3    2.75    1.04
 -10  10   2    3.65    0.72
  10 -10   2    2.64    0.88
  10 -10   2    4.28    0.82
  10 -10   2    2.67    0.98
  10 -10   1    1.98    0.75
 -10  10   1    3.20    0.74
  10 -10   1    2.34    0.94
  10 -10   0   52.24    2.02
 -10  10   0   51.28    1.70
  10 -10   0   53.19    1.53
 -10  10  -1    3.08    0.90
 -10  10  -2    4.91    1.00
  10 -10  -2    4.70    1.01
 -10  10  -3    3.16    1.14
 -10  10  -3    4.21    0.97
  10 -10  -3    2.90    1.08
 -10  10  -4   47.87    2.04
  10 -10  -4   46.29    1.98
 -10  10  -5    4.00    1.26
  10 -10  -5    3.38    1.14
 -10 -10   6   10.13    1.49
  10 -10  -6   10.96    1.26
 -10 -10   7   12.33    1.19
  10 -10  -7   16.20    1.34
 -10 -10   8    1.38    1.10
  10 -10  -8    2.66    1.07
 -10 -10   9    2.68    1.16
  10 -11   8    3.15    1.61
  10 -11   7    1.91    1.23
  10 -11   7    0.94    1.45
  10 -11   6   15.09    1.44
 -10  11   6   13.61    1.68
  10 -11   6   14.85    1.57
  10 -11   5   37.95    1.87
 -10 -11  -5   36.24    1.89
  10 -11   4   12.37    1.33
 -10 -11  -4   11.20    1.19
 -10 -11  -4   10.53    1.36
 -10 -11  -4   11.33    0.90
 -10 -11  -3   33.32    1.52
  10 -11   3   30.86    1.61
  10 -11   3   30.44    1.72
 -10  11   3   33.82    1.27
  10 -11   3   32.60    1.56
  10 -11   2   24.14    1.36
  10 -11   2   28.77    1.62
 -10  11   2   25.58    1.18
  10 -11   2   26.22    1.33
  10 -11   1   13.71    1.28
  10 -11   1   13.87    1.01
 -10  11   1   13.59    1.00
  10 -11   0    0.26    0.62
 -10  11   0    0.15    0.85
  10 -11   0   -0.05    0.98
 -10  11  -1   12.60    1.14
  10 -11  -2   22.99    1.55
 -10  11  -2   21.61    1.42
 -10  11  -2   23.26    1.18
 -10  11  -3   33.61    1.58
 -10  11  -3   35.44    1.73
  10 -11  -3   30.36    1.73
  10 -11  -4   10.99    1.35
 -10  11  -4    9.95    1.27
  10 -11  -5   37.92    1.85
 -10  11  -5   34.41    1.87
 -10 -11   6   15.20    1.63
  10 -11  -6   13.95    1.44
  10 -11  -7    0.19    1.15
 -10 -11   7    0.55    0.96
 -10 -11   8    1.78    1.02
  10 -11  -8    1.88    1.14
 -10 -12  -8    2.55    1.19
  10 -12   8    4.01    1.73
  10 -12   7    6.32    1.38
  10 -12   7   10.47    1.69
  10 -12   6    4.92    1.33
 -10  12   6    5.24    1.53
  10 -12   5    3.16    1.25
 -10  12   5    1.98    1.25
 -10 -12  -4   14.61    1.29
  10 -12   4   12.86    1.44
 -10 -12  -4   15.27    1.43
  10 -12   4   13.00    1.33
 -10 -12  -4   13.99    0.97
  10 -12   3    2.00    1.13
 -10 -12  -3    5.53    0.99
 -10  12   3    3.81    0.83
  10 -12   3    2.44    1.11
  10 -12   3    3.83    1.02
 -10 -12  -2   37.30    1.49
 -10  12   2   41.65    1.49
  10 -12   2   40.33    1.99
  10 -12   2   41.12    1.61
  10 -12   2   39.01    1.66
  10 -12   1    0.06    1.13
 -10  12   1    1.10    0.86
 -10 -12  -1    1.08    0.55
  10 -12   1   -0.18    0.82
  10 -12   0   44.87    1.46
  10 -12   0   43.51    2.06
 -10  12   0   45.07    1.70
 -10  12  -1    2.61    1.00
 -10  12  -2   42.33    1.80
  10 -12  -2   35.63    1.88
 -10  12  -2   39.63    1.52
  10 -12  -3    3.23    1.23
 -10  12  -3    4.59    0.98
 -10  12  -4   12.68    1.30
  10 -12  -4   12.55    1.44
 -10 -12   5    2.65    1.16
  10 -12  -5    3.77    1.23
  10 -12  -6    5.00    1.34
 -10 -12   6    8.17    1.48
  10 -12  -7    4.10    1.33
  10 -12  -8    5.95    1.30
 -10 -12   8    2.03    1.03
 -10 -13  -8    6.04    1.36
  10 -13   7    9.08    1.52
  10 -13   7   11.90    1.76
 -10  13   6    2.13    1.43
  10 -13   6    0.35    1.35
  10 -13   5    2.00    1.35
 -10  13   5    2.75    1.28
 -10  13   5    3.76    0.84
  10 -13   4    4.39    1.32
 -10 -13  -4    6.27    0.81
  10 -13   4    6.60    1.28
 -10  13   4    7.71    0.91
 -10 -13  -4    6.33    1.11
 -10  13   4    6.99    1.15
  10 -13   3    7.40    1.38
 -10  13   3   10.39    0.96
 -10 -13  -3    8.42    1.04
  10 -13   3    8.71    1.19
  10 -13   3    8.89    1.29
  10 -13   2    8.24    1.33
 -10 -13  -2    9.72    0.95
 -10  13   2   11.67    1.05
  10 -13   2    9.33    1.15
  10 -13   1   16.36    1.12
 -10 -13  -1   14.44    0.77
 -10  13   1   14.77    1.14
  10 -13   1   13.29    1.49
  10 -13   0    6.74    0.82
 -10  13   0    7.18    1.10
  10 -13   0    6.35    1.34
 -10 -13   0    5.54    0.88
 -10  13  -1   18.37    1.38
 -10  13  -2   11.75    0.98
 -10  13  -2   10.14    1.36
  10 -13  -2    9.37    1.44
  10 -13  -3    7.27    1.36
 -10  13  -3    7.82    1.06
  10 -13  -4    8.22    1.40
  10 -13  -5    0.12    1.32
 -10 -13   5    1.88    1.23
  10 -13  -6    1.93    1.34
 -10 -13   6    2.43    1.37
  10 -13  -7    7.88    1.49
  10 -13  -8    9.01    1.50
  10 -14   7    1.86    1.44
  10 -14   6    2.14    1.43
 -10  14   6   -0.90    1.43
  10 -14   5    6.08    1.50
 -10  14   5    4.63    1.30
  10 -14   5    7.57    1.44
  10 -14   4   14.46    1.62
 -10  14   4   16.72    1.33
  10 -14   4   16.66    1.48
 -10  14   4   16.04    1.07
 -10 -14  -4   16.34    1.00
  10 -14   3    8.07    1.18
  10 -14   3    7.27    1.29
  10 -14   3    6.25    1.42
 -10  14   3    6.74    0.96
 -10 -14  -3    8.72    1.05
 -10 -14  -2    8.27    0.90
  10 -14   2    8.00    1.43
  10 -14   2    8.21    1.18
 -10  14   2    7.09    1.01
  10 -14   1    8.73    1.43
  10 -14   1   10.14    1.05
 -10 -14  -1    9.65    0.81
 -10 -14  -1    9.53    0.74
 -10  14   1   11.14    1.12
  10 -14   0    7.05    1.42
 -10  14   0    9.60    1.17
 -10 -14   0    7.74    0.93
  10 -14   0    8.26    0.87
 -10  14  -1   10.26    1.27
 -10 -14   1    8.55    1.18
 -10  14  -1   10.65    0.79
 -10  14  -2    7.51    0.86
 -10  14  -2    8.84    1.32
  10 -14  -2    5.21    1.39
  10 -14  -3    6.50    1.41
  10 -14  -4   12.83    1.60
 -10 -14   4   14.05    1.27
 -10 -14   5    3.22    1.25
  10 -14  -5    3.96    1.43
  10 -14  -6    2.23    1.36
 -10 -14   6    0.91    1.70
  10 -14  -7    2.46    1.45
 -10 -14   7    0.88    1.87
  10 -15   7    5.02    1.58
  10 -15   6    3.70    1.60
  10 -15   6    2.82    1.49
  10 -15   5    6.56    1.55
  10 -15   5    5.92    1.48
 -10  15   5    2.71    1.23
  10 -15   4    6.95    1.46
 -10 -15  -4    8.21    0.90
  10 -15   4   10.41    1.41
 -10  15   4    8.36    1.16
  10 -15   3    0.55    1.33
  10 -15   3    1.15    1.12
  10 -15   3    1.75    1.23
 -10  15   3    0.68    0.83
 -10  15   3    0.74    0.92
  10 -15   2    1.91    1.12
  10 -15   2    2.31    1.33
 -10  15   2    2.98    0.99
 -10  15   2    1.42    0.65
  10 -15   1    9.71    1.07
 -10 -15  -1    8.24    0.73
  10 -15   1    6.96    1.48
 -10 -15  -1    8.22    0.77
 -10  15   1    8.15    1.13
  10 -15   0    3.83    0.81
 -10 -15   0    3.77    0.86
 -10  15   0    4.85    1.14
  10 -15   0    1.13    1.28
 -10  15   0    1.63    0.38
 -10  15  -1    9.36    1.32
 -10 -15   1   11.11    1.22
 -10  15  -1    8.86    0.64
  10 -15  -2    3.20    1.37
 -10 -15   2    3.63    1.31
  10 -15  -3   -0.49    1.30
 -10 -15   3   -2.24    1.51
 -10 -15   3    2.17    0.91
  10 -15  -4    8.47    1.58
 -10 -15   4   13.55    1.81
  10 -15  -5    4.27    1.47
 -10 -15   5    5.58    1.76
  10 -15  -6    2.35    1.47
 -10 -15   6    1.11    1.87
  10 -15  -7    4.87    1.61
 -10 -15   7    5.74    2.07
  10 -16   6    4.13    1.61
  10 -16   6    7.61    1.74
  10 -16   5    7.23    1.66
  10 -16   5    8.27    1.58
  10 -16   4    5.58    1.57
 -10  16   4    4.87    1.03
 -10 -16  -4    5.08    0.85
  10 -16   4    5.08    1.33
 -10  16   3    2.43    0.78
  10 -16   3    1.60    1.42
 -10  16   3    3.08    0.95
  10 -16   3    2.21    1.11
 -10  16   2    3.84    0.57
  10 -16   2    3.25    1.44
 -10  16   2    4.76    1.04
  10 -16   2    4.63    1.18
  10 -16   1   -0.82    1.41
 -10 -16  -1    1.19    0.70
 -10  16   1    1.86    1.10
  10 -16   1    0.79    0.95
 -10  16   0    1.39    1.11
 -10 -16   0   -0.08    0.84
  10 -16   0   -2.53    1.44
  10 -16   0    0.62    0.79
 -10  16  -1   -0.05    1.18
 -10 -16   1   -0.23    1.03
  10 -16  -2    3.16    1.43
 -10 -16   2    4.57    0.80
 -10 -16   2    4.45    1.32
 -10 -16   3    1.44    1.50
  10 -16  -3    0.30    1.37
 -10 -16   4    4.68    1.71
  10 -16  -4    6.34    1.56
 -10 -16   5    4.10    1.84
  10 -16  -5    6.04    1.68
 -10 -16   6    7.86    2.08
  10 -16  -6    4.10    1.61
  10 -16  -7    1.78    1.60
 -10 -17  -7   -0.79    1.54
  10 -17   6    2.58    1.72
  10 -17   6    2.11    1.73
  10 -17   5    9.27    1.64
  10 -17   5    5.84    1.74
 -10 -17  -4    4.91    0.87
  10 -17   4    7.18    1.42
  10 -17   4    3.05    1.64
  10 -17   3    2.52    1.49
 -10  17   2    4.06    1.10
  10 -17   2    3.03    1.23
  10 -17   2    4.58    1.53
  10 -17   1    0.76    1.01
  10 -17   1   -1.02    1.54
 -10  17   1    0.80    1.11
 -10 -17  -1    0.51    0.73
  10 -17   0    2.04    1.47
 -10 -17   0    1.42    0.96
  10 -17   0    0.86    0.81
 -10  17   0    0.92    1.19
 -10 -17   1   -0.04    1.06
  10 -17  -2    1.50    1.50
 -10 -17   2    4.33    1.39
  10 -17  -3    1.80    1.55
 -10 -17   3    2.56    1.55
  10 -17  -4    8.75    1.77
 -10 -17   4    6.15    1.84
  10 -17  -5    9.25    1.77
 -10 -17   5    7.54    2.02
  10 -17  -6    2.05    1.62
 -10 -17   6    2.20    2.05
  10 -17  -7    0.35    1.67
 -10 -18  -7    0.90    1.66
  10 -18   6    2.53    1.80
  10 -18   5    2.70    1.69
  10 -18   5    2.52    1.59
  10 -18   4    2.71    1.69
  10 -18   4    4.55    1.41
  10 -18   3    4.40    1.65
  10 -18   2    1.95    1.62
  10 -18   1    4.57    1.09
  10 -18   1    3.71    1.65
  10 -18   0    2.14    0.87
  10 -18   0    1.66    1.55
 -10 -18   0    0.19    1.05
 -10 -18   1    4.58    1.23
 -10 -18   2    2.93    1.40
  10 -18  -2    1.25    1.60
 -10 -18   3    7.19    1.65
  10 -18  -3    4.36    1.71
 -10 -18   4    2.00    1.84
  10 -18  -4    1.38    1.65
 -10 -18   5    0.40    2.03
  10 -18  -5    1.19    1.71
 -10 -18   6    6.92    2.24
  10 -18  -6    5.09    1.81
  10 -18  -7    2.04    1.81
  10 -19   6    7.44    1.97
  10 -19   5    7.46    1.70
  10 -19   5    4.79    1.85
  10 -19   4    0.66    1.69
  10 -19   3    4.24    1.68
  10 -19   2   -1.78    1.66
  10 -19   1    0.69    1.69
  10 -19   1    4.31    1.14
  10 -19   0    7.08    1.80
 -10 -19   0    6.68    1.33
 -10 -19   1    2.42    1.34
  10 -19  -2    0.44    1.72
 -10 -19   2    0.77    1.41
  10 -19  -3    3.88    1.82
 -10 -19   3    4.21    1.69
  10 -19  -4    3.14    1.79
 -10 -19   4    0.93    1.83
  10 -19  -5    3.26    1.85
 -10 -19   5    3.11    2.06
  10 -19  -6    5.73    1.97
  10 -20   4    2.15    1.84
  10 -20   3    3.02    1.74
  10 -20   2    7.82    1.88
  10 -20   1    1.80    1.81
 -10 -20   0   14.18    1.59
  10 -20   0    8.42    2.00
 -10 -20   1    2.62    1.51
  10 -20  -2   10.69    2.03
 -10 -20   2    8.47    1.68
  10 -20  -3    4.33    1.87
 -10 -20   3    3.70    1.74
  10 -20  -4    3.01    1.89
 -10 -20   4    2.54    1.93
 -10 -20   5    2.72    2.14
 -10 -21   2    2.47    1.72
 -10 -21   3    3.75    1.85
 -10 -21   4   10.21    2.18
 -10 -22   4    1.49    2.06
 -11   0   0    0.92    0.71
 -11   0   1   15.72    0.94
 -11   0  -2  333.29    7.25
 -11   0   2  330.25    7.23
 -11   0  -2  313.82    7.16
 -11   0  -2  345.36    7.07
 -11   0  -3    1.24    0.68
 -11   0   3    1.07    0.67
 -11   0  -3    1.43    0.60
  11   0  -3    1.03    0.56
 -11   0  -4   14.47    1.00
  11   0   4   16.43    0.97
 -11   0   4   14.60    0.90
 -11   0  -4   15.39    0.95
  11   0  -4   14.87    0.95
  11   0   4   14.24    0.82
  11   0   5    1.85    0.79
 -11   0   5    0.49    0.66
 -11   0  -5    1.24    0.67
 -11   0  -5    1.26    1.20
  11   0   5    0.18    0.67
 -11   0   6   14.31    0.88
 -11   0  -6   13.26    0.85
  11   0   6   15.01    1.19
  11   0   6   13.43    1.06
 -11   0  -6   15.08    1.66
 -11   0  -7    5.30    1.53
  11   0   7    7.12    1.12
 -11   0   7    3.60    0.60
 -11   0  -7    3.12    0.58
  11   0   7    5.18    1.06
  11   0   8   19.53    1.42
  11   0   8   20.28    2.03
  11   0   9    0.94    1.24
  11   0   9    0.09    1.79
  11   0  10    1.77    1.39
  11  -1  10    4.14    1.46
  11  -1   9    6.10    1.36
  11  -1   9    4.91    1.91
  11  -1   8    5.57    1.22
  11  -1   8    3.51    1.71
 -11   1   7   18.89    0.86
  11  -1   7   22.02    1.39
  11  -1   7   24.69    1.44
 -11  -1  -7   22.48    1.98
  11  -1   7   18.91    1.92
 -11  -1  -7   20.91    0.87
  11  -1   6   17.28    1.17
 -11  -1  -6   17.61    0.96
  11  -1   6   21.07    1.27
 -11  -1  -6   19.31    1.73
 -11   1   6   17.00    0.92
  11  -1   5    9.86    0.92
  11  -1   5   10.87    1.00
 -11  -1  -5   11.86    0.86
 -11   1   5   11.94    0.85
 -11  -1  -5   10.52    1.42
  11  -1   4   16.75    1.02
  11  -1   4   16.09    0.90
 -11  -1  -4   17.84    1.03
 -11  -1  -4   17.21    0.97
 -11   1   4   18.05    0.94
  11  -1   3  195.12    4.39
  11  -1   3  196.65    4.48
 -11  -1  -3  198.41    4.39
 -11   1   3  193.17    4.50
 -11  -1  -3  192.98    4.52
 -11  -1  -2  435.91    9.34
  11  -1   2  451.52    9.41
  11   1  -2  417.84    8.92
 -11   1   2  442.09    9.32
 -11  -1  -2  457.31    9.12
 -11   1   1   91.90    2.44
  11  -1   1   92.09    2.48
 -11   1   0   28.19    1.18
  11  -1   0   28.27    1.20
 -11  -1   0   28.31    1.22
 -11  -1   1   94.00    2.52
 -11   1  -1   97.68    2.36
 -11   1  -2  444.65    9.49
  11  -1  -2  450.90    9.60
 -11  -1   2  437.51    9.52
 -11   1  -2  440.11    9.38
 -11   1  -2  455.09    9.53
  11   1   2  445.55    9.52
  11   1   3  197.31    4.67
  11  -1  -3  192.32    4.37
 -11   1  -3  196.00    4.49
 -11   1  -3  199.11    4.44
 -11  -1   3  186.66    4.47
  11   1   4   18.80    0.89
  11  -1  -4   17.41    1.05
  11   1   4   17.18    1.27
 -11   1  -4   17.23    0.95
  11   1   4   18.16    0.95
 -11   1  -4   17.11    1.07
 -11  -1   4   16.88    0.95
 -11   1  -5   11.03    0.83
  11   1   5   10.48    0.95
 -11  -1   5   12.74    0.87
 -11   1  -5    8.66    1.33
  11   1   5   11.26    0.88
  11  -1  -5   12.33    1.08
  11   1   6   20.13    1.22
  11   1   6   17.96    1.14
 -11  -1   6   17.55    0.97
 -11   1  -6   16.68    1.74
 -11   1  -6   16.20    0.88
  11   1   7   23.61    1.39
 -11  -1   7   20.58    0.89
 -11   1  -7   21.35    2.03
  11   1   7   23.00    1.33
 -11   1  -7   18.58    0.83
  11   1   8    5.09    1.14
  11   1   9    3.84    1.25
  11   1   9    8.37    1.96
  11   1  10    5.06    1.43
  11  -2  10    6.18    1.55
  11  -2   9    1.69    1.29
  11  -2   9    2.09    1.98
  11  -2   8    3.31    1.15
  11  -2   8    3.81    1.78
  11  -2   7   48.71    2.52
  11  -2   7   49.98    1.91
 -11  -2  -7   47.64    2.57
 -11  -2  -7   44.13    1.35
 -11  -2  -6   18.48    1.72
 -11  -2  -6   15.51    0.95
 -11   2   6   17.17    0.93
  11  -2   6   15.43    1.27
  11  -2   6   15.48    1.17
 -11  -2  -5   46.48    1.56
 -11  -2  -5   47.51    2.23
  11  -2   5   48.92    1.77
 -11   2   5   45.79    1.53
  11  -2   5   50.22    1.69
  11  -2   4   27.79    1.17
  11  -2   4   28.58    1.28
 -11  -2  -4   27.83    1.14
 -11  -2  -4   28.52    1.22
 -11   2   4   25.93    1.15
 -11  -2  -3  151.22    3.72
  11  -2   3  159.28    3.76
 -11   2   3  159.04    3.75
 -11  -2  -3  152.60    3.77
  11  -2   3  157.70    3.83
  11  -2   3  160.10    3.68
 -11  -2  -3  160.24    3.59
  11  -2   2   83.15    2.31
  11  -2   2   79.35    2.16
 -11   2   2   82.01    2.26
 -11  -2  -2   84.74    2.02
 -11   2   1  104.50    2.68
  11  -2   1  103.00    2.70
  11   2   0   28.40    0.80
 -11   2   0   30.16    1.21
  11  -2   0   30.02    1.23
  11   2   1  108.52    2.58
 -11   2  -1  110.37    2.65
  11  -2  -2   82.87    2.27
 -11   2  -2   82.28    2.22
  11   2   2   79.02    2.20
 -11   2  -2   78.38    2.18
 -11   2  -3  160.41    3.73
  11   2   3  152.29    3.85
 -11   2  -3  158.87    3.70
  11  -2  -3  153.37    3.78
 -11  -2   3  151.07    3.72
 -11   2  -4   27.11    1.29
  11   2   4   28.39    1.47
  11  -2  -4   27.45    1.23
 -11   2  -4   28.70    1.16
 -11  -2   4   24.74    1.15
 -11   2  -5   46.45    1.51
 -11  -2   5   44.36    1.51
  11  -2  -5   47.31    1.81
  11   2   5   47.29    1.49
  11   2   6   17.48    1.13
  11  -2  -6   18.04    1.43
 -11  -2   6   15.90    0.96
  11   2   6   15.95    1.06
 -11   2  -6   17.29    0.92
  11   2   7   47.34    1.75
  11   2   7   49.25    1.82
 -11  -2   7   46.66    1.42
  11   2   8    2.66    1.05
  11   2   9    1.40    1.16
  11  -3  10   16.24    1.73
  11  -3   9    0.72    1.29
  11  -3   9    2.94    2.15
  11  -3   8    9.21    1.33
  11  -3   8   10.49    2.02
  11  -3   7    4.16    1.11
  11  -3   7    7.64    1.67
 -11  -3  -7    4.52    0.71
 -11  -3  -7    6.01    1.64
  11  -3   6   11.58    1.55
  11  -3   6   11.71    1.24
 -11  -3  -6    9.15    0.90
 -11   3   6   10.90    0.84
 -11  -3  -6   11.38    1.55
  11  -3   6   10.40    1.09
  11  -3   5   19.71    1.31
 -11  -3  -5   18.62    1.06
 -11  -3  -5   19.14    1.58
  11  -3   5   19.34    1.17
 -11   3   5   16.81    0.99
 -11  -3  -4   16.82    0.89
  11  -3   4   15.53    1.10
  11  -3   4   14.46    0.96
 -11  -3  -4   13.69    0.98
  11  -3   4   16.36    1.05
 -11   3   4   16.76    0.97
 -11  -3  -3  100.89    2.45
  11  -3   3  104.59    2.69
 -11  -3  -3   97.68    2.60
  11  -3   3  106.71    2.63
  11  -3   3  103.58    2.75
 -11   3   3  103.49    2.67
 -11   3   2   35.99    1.36
  11  -3   2   35.60    1.39
 -11  -3  -2   36.66    1.08
 -11   3   1   73.98    2.12
  11  -3   1   77.40    2.18
 -11   3   0   59.91    1.84
 -11   3   0   61.08    1.62
  11  -3   0   60.94    1.90
 -11   3  -1   77.33    2.03
 -11   3  -1   75.18    1.97
  11   3   2   34.03    1.28
  11  -3  -2   34.63    1.35
 -11   3  -2   37.36    1.36
  11   3   3  100.31    2.78
 -11   3  -3  102.87    2.67
  11  -3  -3  103.54    2.73
  11  -3  -4   15.50    1.03
 -11   3  -4   15.60    1.13
  11   3   4   16.68    1.21
 -11   3  -4   16.04    0.93
 -11  -3   4   16.67    1.02
  11  -3  -4   15.25    1.01
  11   3   5   19.60    0.92
  11   3   5   19.32    1.45
 -11  -3   5   17.28    1.03
 -11   3  -5   17.80    0.98
  11  -3  -5   20.60    1.30
 -11  -3   6   10.38    0.89
  11  -3  -6   11.10    1.31
 -11   3  -6    9.51    0.82
  11   3   6   11.96    0.90
  11   3   7    7.05    0.93
 -11  -3   7    5.92    0.78
  11   3   8   10.75    1.14
  11   3   9    1.38    1.12
  11  -4  10    1.71    1.49
  11  -4   9   10.31    1.51
  11  -4   9    7.31    2.43
  11  -4   8    3.00    1.93
  11  -4   8    0.90    1.16
 -11  -4  -8    1.10    0.49
  11  -4   7   12.65    1.33
  11  -4   7   15.05    1.91
 -11  -4  -7   13.30    1.84
 -11  -4  -7   14.21    0.93
 -11  -4  -6   13.19    1.60
  11  -4   6   20.37    1.45
 -11  -4  -6   15.84    1.06
  11  -4   6   18.69    1.31
  11  -4   5   19.34    1.38
 -11   4   5   20.51    1.08
 -11  -4  -5   18.12    1.11
  11  -4   5   21.80    1.17
 -11  -4  -5   18.39    1.59
  11  -4   5   20.77    1.22
  11  -4   4   19.73    1.18
 -11  -4  -4   18.53    1.05
 -11  -4  -4   17.32    1.35
  11  -4   4   19.38    1.09
  11  -4   4   17.33    1.04
 -11   4   4   17.38    1.01
 -11  -4  -3  113.74    2.66
  11  -4   3  115.78    2.97
 -11  -4  -3  114.17    2.85
  11  -4   3  114.60    3.02
  11  -4   3  113.03    2.89
 -11   4   3  119.09    2.96
  11  -4   2  176.81    4.12
 -11   4   2  169.58    4.03
 -11  -4  -2  165.39    3.67
 -11  -4  -2  169.92    3.97
  11  -4   1   12.02    0.93
 -11   4   1   11.65    0.90
 -11  -4  -1   12.37    0.74
  11  -4   0  121.46    3.17
 -11   4   0  125.80    3.13
 -11   4   0  126.40    2.91
 -11  -4   0  121.28    2.72
 -11   4  -1   10.84    0.82
 -11   4  -1   12.97    0.82
 -11   4  -2  171.05    4.06
 -11   4  -2  163.57    3.97
 -11  -4   2  171.01    3.59
  11  -4  -2  176.39    4.13
 -11   4  -3  116.65    2.95
  11  -4  -3  110.93    2.96
 -11  -4   3  114.31    2.64
 -11  -4   4   20.07    0.99
 -11   4  -4   17.77    0.99
 -11   4  -4   20.01    1.36
  11  -4  -4   16.77    1.05
 -11   4  -4   18.73    1.18
 -11   4  -5   20.59    1.60
 -11   4  -5   19.59    1.07
  11  -4  -5   21.31    1.17
 -11  -4   5   19.88    1.14
 -11  -4   5   22.48    1.22
  11  -4  -5   21.74    1.37
  11  -4  -6   15.85    1.52
 -11   4  -6   17.57    1.76
 -11   4  -6   17.75    1.00
 -11  -4   6   14.97    1.04
 -11  -4   6   19.29    1.35
  11   4   6   17.39    0.94
  11   4   7   14.92    0.99
 -11   4  -7   14.89    1.83
  11  -4  -7   11.34    1.50
 -11  -4   7   13.70    0.97
  11   4   8    1.98    0.94
  11   4   9    8.61    1.17
  11  -5  10    1.89    1.53
  11  -5   9    4.65    1.48
  11  -5   9    5.02    2.60
  11  -5   8    4.63    1.28
 -11  -5  -8    5.05    0.67
  11  -5   8    7.70    2.32
  11  -5   7    4.58    1.17
  11  -5   7    8.29    1.88
 -11  -5  -7    4.86    0.84
 -11  -5  -7    6.20    1.60
  11  -5   6   15.26    1.29
  11  -5   6   16.85    1.48
 -11  -5  -6   14.32    1.70
 -11  -5  -6   12.37    1.06
  11  -5   6   16.87    1.21
  11  -5   5   17.59    1.23
  11  -5   5   18.41    1.40
 -11  -5  -5   18.52    1.60
 -11   5   5   17.68    1.11
  11  -5   5   19.53    1.20
 -11  -5  -4    4.61    0.76
  11  -5   4    5.54    0.86
 -11   5   4    5.34    0.81
  11  -5   4    3.94    0.98
 -11  -5  -4    5.67    1.08
 -11  -5  -4    6.49    1.02
  11  -5   4    5.56    0.86
  11  -5   3   39.38    1.38
 -11  -5  -3   35.47    1.49
 -11  -5  -3   36.36    1.28
 -11  -5  -3   36.92    1.08
 -11   5   3   34.27    1.42
  11  -5   3   38.16    1.46
  11  -5   2    9.23    0.89
 -11   5   2    9.49    0.87
 -11  -5  -2    9.85    0.86
  11  -5   1   10.46    0.94
 -11  -5  -1   11.61    0.75
 -11   5   1   10.77    0.93
  11  -5   1   13.29    0.80
 -11   5   1   12.43    0.68
 -11  -5   0   35.34    1.03
 -11   5   0   35.97    1.20
  11  -5   0   33.74    1.42
 -11   5   0   34.92    1.42
 -11   5  -1   12.30    0.84
  11  -5  -2    8.50    0.88
 -11   5  -2    8.65    0.83
 -11   5  -2    9.71    0.89
  11  -5  -3   38.24    1.47
 -11   5  -3   38.74    1.42
 -11  -5   3   34.95    1.13
 -11  -5   4    5.61    0.77
 -11   5  -4    4.69    1.02
  11  -5  -4    5.03    0.83
 -11   5  -4    5.00    0.80
  11  -5  -5   20.82    1.38
 -11   5  -5   16.56    1.07
 -11   5  -5   18.77    1.58
  11  -5  -5   17.57    1.15
 -11  -5   5   20.00    1.21
 -11   5  -6   13.92    1.66
  11  -5  -6   15.37    1.09
 -11  -5   6   12.01    1.06
 -11  -5   6   14.78    1.30
  11  -5  -6   15.49    1.47
 -11  -5   7    6.22    1.26
 -11  -5   7    5.42    0.93
  11  -5  -7    8.98    1.51
  11   5   7    6.17    0.80
 -11   5  -7    6.53    1.64
  11   5   8    5.62    0.92
  11  -6   9   -0.06    1.41
  11  -6   9    0.29    2.85
  11  -6   8    4.00    1.32
 -11  -6  -8    3.73    0.73
  11  -6   8    4.67    2.43
 -11  -6  -7    5.42    0.91
 -11  -6  -7    6.44    1.60
  11  -6   7    5.50    1.18
  11  -6   6    2.33    1.00
  11  -6   6    0.43    1.05
 -11  -6  -6    0.66    1.33
  11  -6   5   20.57    1.48
  11  -6   5   19.79    1.35
  11  -6   5   21.69    1.28
 -11  -6  -5   18.52    1.64
  11  -6   4   29.78    1.40
 -11  -6  -4   27.86    1.22
 -11  -6  -4   28.17    1.57
 -11   6   4   28.82    1.31
 -11  -6  -4   27.47    1.48
  11  -6   4   26.68    1.35
 -11  -6  -3   11.57    1.03
  11  -6   3   10.03    0.96
 -11  -6  -3   11.04    0.78
 -11   6   3   11.48    0.98
 -11  -6  -3   11.74    0.58
  11  -6   3   12.82    0.95
 -11   6   2   51.49    1.37
 -11   6   2   52.24    1.77
  11  -6   2   54.19    1.83
  11  -6   2   54.79    1.70
 -11  -6  -2   51.28    1.68
  11  -6   1   41.21    1.34
  11  -6   1   42.65    1.59
 -11  -6  -1   43.01    1.35
 -11   6   1   40.43    1.22
 -11   6   1   41.03    1.57
 -11   6   0    6.82    0.90
 -11   6   0    7.45    0.72
  11  -6   0    7.01    0.85
 -11   6  -1   42.06    1.42
 -11   6  -2   51.22    1.74
  11  -6  -2   49.99    1.77
 -11   6  -2   50.50    1.67
 -11   6  -3   10.24    0.93
 -11   6  -3    9.38    1.01
  11  -6  -3   10.55    0.96
 -11   6  -4   26.98    1.58
 -11   6  -4   26.93    1.27
  11  -6  -4   25.89    1.33
 -11  -6   4   29.39    1.18
 -11   6  -5   20.87    1.67
  11  -6  -5   20.31    1.26
 -11  -6   5   22.10    1.25
  11  -6  -5   20.78    1.42
 -11   6  -6    2.31    1.41
 -11  -6   6    2.25    1.05
  11  -6  -6    2.10    1.26
  11  -6  -6    1.49    0.92
 -11   6  -7    8.30    1.70
 -11  -6   7    8.22    1.08
 -11  -6   7    9.31    1.28
 -11  -6   8    5.48    1.34
  11  -7   9   10.30    3.53
  11  -7   9    5.09    1.50
 -11  -7  -8    0.70    0.79
  11  -7   8    2.44    2.70
  11  -7   8    1.12    1.29
  11  -7   7    0.05    1.18
  11  -7   7    0.93    1.03
 -11  -7  -6   15.68    1.73
  11  -7   6   15.76    1.27
  11  -7   6   15.93    1.38
  11  -7   5    1.28    1.01
  11  -7   5    0.59    1.19
 -11  -7  -5    0.64    1.19
 -11  -7  -5    2.27    1.22
  11  -7   5    2.25    0.95
 -11  -7  -4   36.42    1.38
 -11  -7  -4   35.18    1.79
 -11  -7  -4   33.67    1.67
  11  -7   4   36.15    1.61
 -11   7   4   36.15    1.54
  11  -7   4   36.99    1.59
  11  -7   3   12.40    0.98
  11  -7   3   11.21    1.03
 -11  -7  -3   11.04    0.80
 -11   7   3   12.51    0.57
  11  -7   3   12.76    1.08
 -11  -7  -3   11.43    0.52
 -11  -7  -3   13.23    1.06
 -11   7   3   12.20    1.03
 -11   7   2   52.20    1.81
  11  -7   2   49.18    1.84
 -11  -7  -2   49.78    1.70
 -11   7   2   52.56    1.38
  11  -7   2   53.10    1.71
 -11   7   1   35.46    1.48
  11  -7   1   33.97    1.47
  11  -7   1   35.22    1.26
 -11   7   0    6.91    0.73
  11  -7   0    7.36    0.86
 -11   7   0    6.29    0.87
 -11   7  -1   34.86    1.31
  11  -7  -2   54.05    1.87
 -11   7  -2   51.44    1.73
 -11   7  -2   48.64    1.76
  11  -7  -3    8.76    0.97
 -11   7  -3   10.79    0.97
 -11   7  -3   12.88    1.11
 -11   7  -4   34.66    1.79
 -11   7  -4   35.97    1.53
  11  -7  -4   35.43    1.57
 -11   7  -5    1.43    1.21
  11  -7  -5    1.95    0.93
 -11  -7   5    1.96    0.88
 -11  -7   6   16.84    1.30
  11  -7  -6   15.25    1.56
  11  -7  -6   15.01    1.22
 -11   7  -6   14.15    1.67
 -11  -7   7    0.47    1.03
  11  -7  -7    0.24    0.93
 -11  -7   7    0.97    1.08
 -11  -7   8    2.14    1.24
  11  -8   9    1.43    1.51
  11  -8   9   -0.64    4.15
  11  -8   8    2.94    1.39
  11  -8   7   10.60    1.46
  11  -8   7   10.36    1.27
  11  -8   6   15.97    1.32
 -11  -8  -6   15.66    1.67
  11  -8   6   15.61    1.45
  11  -8   5    1.72    1.02
 -11  -8  -5    2.50    1.20
  11  -8   5    1.20    1.04
 -11  -8  -5    1.18    1.18
 -11  -8  -4   42.08    1.47
 -11   8   4   38.45    1.02
  11  -8   4   44.09    1.83
 -11  -8  -4   39.56    1.92
  11  -8   4   43.04    1.76
  11  -8   4   42.15    1.71
 -11  -8  -4   42.28    1.83
 -11   8   3   28.25    0.87
  11  -8   3   30.62    1.48
 -11  -8  -3   31.45    1.16
  11  -8   3   32.22    1.50
 -11  -8  -3   30.24    1.43
 -11   8   3   29.67    1.43
  11  -8   3   31.78    1.42
  11  -8   2   11.43    1.06
 -11  -8  -2   10.05    0.91
  11  -8   2   11.03    0.98
 -11   8   2    9.59    1.03
 -11   8   1    3.38    0.86
  11  -8   1    3.85    0.87
 -11   8   1    3.41    0.66
  11  -8   1    4.76    0.72
  11  -8   0   -0.04    0.77
 -11   8   0    0.98    0.66
 -11   8   0    1.13    0.84
 -11   8  -1    3.87    0.80
 -11   8  -2    9.58    1.03
 -11   8  -2   10.10    0.98
  11  -8  -2   10.37    1.05
 -11   8  -3   29.60    1.44
 -11   8  -3   29.70    1.49
  11  -8  -3   32.77    1.53
 -11   8  -4   44.73    1.98
 -11   8  -4   46.55    1.92
  11  -8  -4   43.38    1.82
  11  -8  -5    1.96    0.96
 -11   8  -5    0.58    1.22
 -11   8  -6   13.79    1.64
  11  -8  -6   15.99    1.52
  11  -8  -6   13.33    1.25
 -11  -8   6   13.05    1.15
 -11  -8   7    9.81    1.22
  11  -8  -7   10.80    1.16
 -11  -8   8    5.52    1.27
 -11  -8   9    1.28    1.27
  11  -9   9    5.90    1.67
  11  -9   9   12.05    5.95
  11  -9   8    2.47    1.49
  11  -9   7   10.34    1.30
  11  -9   7   10.20    1.55
  11  -9   6    0.83    1.06
  11  -9   6    0.21    1.19
 -11  -9  -6    0.76    1.35
  11  -9   5   45.24    1.89
 -11  -9  -5   38.40    2.03
  11  -9   5   44.44    1.94
 -11  -9  -5   46.23    2.08
  11  -9   4    1.80    1.07
  11  -9   4    1.72    0.98
  11  -9   4    2.09    1.18
 -11  -9  -4    2.84    0.78
 -11  -9  -4    2.11    1.11
 -11  -9  -4    2.88    1.18
  11  -9   3   24.40    1.42
  11  -9   3   26.79    1.43
 -11  -9  -3   27.20    1.46
  11  -9   2   10.45    1.00
  11  -9   2   10.11    1.10
 -11   9   1    0.97    0.87
  11  -9   1    0.05    0.87
 -11   9   1    1.60    0.68
  11  -9   1    2.35    0.71
  11  -9   0    3.03    0.59
  11  -9   0    2.35    0.89
 -11   9   0    2.26    0.75
 -11   9   0    3.19    0.90
 -11   9  -1    2.41    0.85
 -11   9  -2   12.11    1.08
  11  -9  -2   10.17    1.12
 -11   9  -3   24.19    1.37
  11  -9  -3   24.93    1.48
 -11   9  -3   26.12    1.49
  11  -9  -4    1.52    1.03
 -11   9  -4    0.71    1.10
 -11   9  -5   42.14    2.14
  11  -9  -5   41.17    1.86
  11  -9  -6    0.13    1.01
 -11  -9   6    0.62    0.84
 -11   9  -6    2.52    1.43
 -11  -9   7    6.43    1.15
  11  -9  -7    9.13    1.17
  11  -9  -8    1.50    1.03
 -11  -9   8    0.44    1.10
 -11  -9   9    3.80    1.21
  11 -10   8    2.71    1.60
  11 -10   7    8.24    1.35
  11 -10   7    8.15    1.55
 -11 -10  -6    7.03    1.43
 -11  10   6    6.64    1.52
  11 -10   6    4.68    1.22
  11 -10   6    6.89    1.37
 -11 -10  -5    7.17    1.43
  11 -10   5    7.73    1.26
 -11 -10  -5    8.57    1.33
  11 -10   5    6.62    1.20
  11 -10   4   32.51    1.75
 -11 -10  -4   36.70    1.80
 -11 -10  -4   39.82    1.39
  11 -10   4   33.94    1.81
 -11 -10  -4   33.01    1.73
  11 -10   3   10.12    1.20
 -11 -10  -3   14.14    1.23
  11 -10   3   12.06    1.26
 -11 -10  -3   14.40    1.21
  11 -10   2    4.09    1.02
  11 -10   2    3.91    0.92
 -11  10   2    4.40    0.77
  11 -10   1    4.55    1.01
 -11  10   1    4.39    0.81
  11 -10   1    3.09    0.77
 -11  10   0   42.40    1.55
  11 -10   0   40.73    1.32
  11 -10   0   39.53    1.79
 -11  10  -1    3.10    0.88
  11 -10  -2    5.19    1.08
 -11  10  -2    5.00    1.04
 -11  10  -3   14.26    1.33
 -11  10  -3   13.64    1.21
  11 -10  -3   14.56    1.35
 -11  10  -4   34.39    1.84
  11 -10  -4   35.18    1.77
 -11  10  -5    6.88    1.38
  11 -10  -5    8.75    1.26
  11 -10  -6    6.69    1.19
  11 -10  -7    5.14    1.23
 -11 -10   7    5.09    1.01
 -11 -10   8    2.90    1.06
  11 -10  -8    2.83    1.13
  11 -11   8    2.67    1.58
  11 -11   7    4.07    1.30
  11 -11   7    1.00    1.43
  11 -11   6    8.62    1.34
 -11  11   6    7.20    1.57
  11 -11   6    6.95    1.41
 -11 -11  -5    3.51    1.27
  11 -11   5    0.70    1.16
 -11 -11  -4    5.47    0.84
 -11 -11  -4    3.52    1.09
  11 -11   4    3.16    1.15
 -11 -11  -4    4.50    1.22
  11 -11   4    4.55    1.30
  11 -11   3   53.53    2.03
  11 -11   3   54.03    1.96
 -11 -11  -3   53.89    1.98
 -11 -11  -3   52.16    1.99
  11 -11   3   49.77    2.17
  11 -11   2   37.82    1.47
 -11  11   2   37.75    1.29
  11 -11   2   36.59    1.71
  11 -11   1    6.74    1.14
 -11  11   1   10.16    0.96
  11 -11   1    9.80    0.95
 -11  11   0   16.28    1.16
  11 -11   0   16.03    0.91
  11 -11   0   16.00    1.38
 -11  11  -1    7.55    1.05
 -11  11  -2   34.73    1.67
  11 -11  -2   36.73    1.82
 -11  11  -3   50.92    2.09
 -11  11  -3   53.10    1.99
  11 -11  -3   46.79    2.12
  11 -11  -4    2.69    1.16
 -11  11  -4    6.21    1.20
  11 -11  -5    0.97    1.19
 -11  11  -5    1.83    1.28
  11 -11  -6    4.84    1.26
 -11 -11   6    9.01    1.54
 -11 -11   7    1.52    0.93
  11 -11  -7    2.25    1.20
 -11 -11   8    0.44    1.02
  11 -11  -8    1.36    1.18
  11 -12   8    1.03    1.66
  11 -12   7    3.23    1.53
  11 -12   7    2.18    1.35
  11 -12   6    3.34    1.46
  11 -12   6    0.17    1.27
 -11  12   6    6.22    1.59
 -11 -12  -5    4.52    1.24
  11 -12   5    3.18    1.32
  11 -12   4    3.45    1.30
 -11 -12  -4    3.39    0.80
  11 -12   4    1.41    1.23
 -11 -12  -4    0.25    1.07
 -11 -12  -4    2.52    1.27
  11 -12   3    5.28    1.20
  11 -12   3    6.89    1.10
  11 -12   3    2.88    1.19
 -11  12   3    7.22    0.93
 -11 -12  -3    6.07    1.06
 -11 -12  -3    6.58    1.19
 -11  12   2    4.67    0.91
  11 -12   2    2.59    1.15
  11 -12   2    3.72    1.00
  11 -12   1   14.05    1.03
  11 -12   1   10.68    1.36
 -11  12   1   11.51    1.07
  11 -12   0    0.81    0.71
  11 -12   0    0.72    1.10
 -11  12   0   -0.03    0.94
 -11  12  -1   12.80    1.24
 -11  12  -2    4.42    1.18
  11 -12  -2    3.69    1.23
 -11  12  -2    3.57    0.86
  11 -12  -3    6.77    1.31
 -11  12  -3    6.07    1.09
 -11  12  -3    6.00    1.29
  11 -12  -4    1.18    1.22
 -11  12  -4    2.21    1.12
  11 -12  -5    2.02    1.23
 -11  12  -5    4.70    1.31
  11 -12  -6    0.22    1.26
 -11 -12   6    1.52    1.40
  11 -12  -7    1.16    1.30
 -11 -12   7    2.04    0.92
  11 -12  -8   -0.65    1.25
[truncated: 359,249 more chars]
