# Supplementary material for: Helitwistacenes—Combining Lateral and Longitudinal Helicity Results in Solvent‐Induced Inversion of Circularly Polarized Light
Source: Angew Chem Int Ed Engl. 2024 Jan 29;63(11):e202319318. doi: 10.1002/anie.202319318 (PMC11497310; doi:10.1002/anie.202319318)
Supplement: Supplementary file 3 — Supporting Information [file ANIE-63-e202319318-s003.cif]

#######################################################################
#
#                 Cambridge Crystallographic Data Centre
#                                CCDC 
#
#######################################################################
#
# If this CIF has been generated from an entry in the Cambridge 
# Structural Database, then it will include bibliographic, chemical, 
# crystal, experimental, refinement or atomic coordinate data resulting 
# from the CCDC's data processing and validation procedures.
#
#######################################################################

data_og25
_symmetry_cell_setting           orthorhombic
_symmetry_space_group_name_H-M   'P 21 21 21'
_symmetry_Int_Tables_number      19
_space_group_name_Hall           'P 2ac 2ab'
loop_
_symmetry_equiv_pos_site_id
_symmetry_equiv_pos_as_xyz
1 x,y,z
2 1/2-x,-y,1/2+z
3 -x,1/2+y,1/2-z
4 1/2+x,1/2-y,-z
_cell_length_a                   7.63560(10)
_cell_length_b                   16.6785(2)
_cell_length_c                   40.5077(3)
_cell_angle_alpha                90
_cell_angle_beta                 90
_cell_angle_gamma                90
_cell_volume                     5158.67
loop_
_atom_site_label
_atom_site_type_symbol
_atom_site_fract_x
_atom_site_fract_y
_atom_site_fract_z
_atom_site_U_iso_or_equiv
_atom_site_thermal_displace_type
O1 O 0.1675(3) 0.54772(13) 0.52368(5) 0.0371 Uani
O2 O 0.0354(3) 0.67480(14) 0.61949(5) 0.0402 Uani
C1 C 0.4707(4) 0.55524(16) 0.57456(6) 0.0275 Uani
C2 C 0.4408(4) 0.56980(16) 0.60864(6) 0.0263 Uani
C3 C 0.4479(4) 0.50615(17) 0.63242(6) 0.0318 Uani
H3 H 0.480590 0.453748 0.625597 0.0380 Uiso
C4 C 0.4082(4) 0.52011(17) 0.66462(7) 0.0329 Uani
H4 H 0.424183 0.478731 0.680448 0.0390 Uiso
C5 C 0.3430(4) 0.59603(17) 0.67486(7) 0.0310 Uani
C6 C 0.3320(4) 0.65894(17) 0.65260(6) 0.0272 Uani
C7 C 0.4020(4) 0.64898(16) 0.61980(6) 0.0251 Uani
C8 C 0.4365(4) 0.71383(16) 0.59854(6) 0.0263 Uani
C9 C 0.4809(4) 0.69954(16) 0.56485(6) 0.0265 Uani
C10 C 0.5318(4) 0.76385(17) 0.54372(7) 0.0325 Uani
H10 H 0.538571 0.816739 0.552329 0.0390 Uiso
C11 C 0.5705(5) 0.75064(18) 0.51158(7) 0.0355 Uani
H11 H 0.615806 0.793038 0.498457 0.0430 Uiso
C12 C 0.5437(4) 0.67321(17) 0.49724(6) 0.0321 Uani
C13 C 0.4957(4) 0.60901(17) 0.51662(6) 0.0306 Uani
C14 C 0.4787(4) 0.61972(16) 0.55191(6) 0.0267 Uani
C15 C 0.4433(5) 0.53377(17) 0.49950(6) 0.0344 Uani
C16 C 0.5556(5) 0.49365(19) 0.47803(7) 0.0430 Uani
H16 H 0.674118 0.510570 0.476387 0.0520 Uiso
C17 C 0.4991(7) 0.4299(2) 0.45908(8) 0.0550 Uani
H17 H 0.578257 0.402867 0.444813 0.0660 Uiso
C18 C 0.3281(7) 0.4060(2) 0.46104(8) 0.0603 Uani
H18 H 0.287973 0.363295 0.447506 0.0720 Uiso
C19 C 0.2121(6) 0.4434(2) 0.48250(8) 0.0513 Uani
H19 H 0.094002 0.425775 0.483909 0.0610 Uiso
C20 C 0.2707(5) 0.50699(18) 0.50202(7) 0.0373 Uani
C21 C 0.0135(5) 0.5091(2) 0.53649(8) 0.0454 Uani
H21A H 0.035618 0.451176 0.539746 0.0550 Uiso
H21B H -0.085303 0.515336 0.520871 0.0550 Uiso
C22 C -0.0300(5) 0.5485(2) 0.56908(7) 0.0422 Uani
H22A H -0.135011 0.522356 0.578531 0.0510 Uiso
H22B H 0.068396 0.539792 0.584595 0.0510 Uiso
C23 C -0.0637(4) 0.6370(2) 0.56620(7) 0.0394 Uani
H23A H -0.157956 0.645508 0.549784 0.0470 Uiso
H23B H 0.043401 0.663121 0.557620 0.0470 Uiso
C24 C -0.1158(4) 0.6778(2) 0.59813(8) 0.0410 Uani
H24A H -0.150051 0.734149 0.593897 0.0490 Uiso
H24B H -0.215926 0.649640 0.608420 0.0490 Uiso
C25 C 0.0559(4) 0.73136(18) 0.64370(7) 0.0337 Uani
C26 C -0.0697(5) 0.7883(2) 0.65236(7) 0.0384 Uani
H26 H -0.179545 0.789771 0.641353 0.0460 Uiso
C27 C -0.0319(5) 0.8427(2) 0.67731(8) 0.0436 Uani
H27 H -0.116045 0.882504 0.682820 0.0520 Uiso
C28 C 0.1250(5) 0.84049(19) 0.69432(8) 0.0417 Uani
H28 H 0.148538 0.877984 0.711412 0.0500 Uiso
C29 C 0.2477(5) 0.78245(18) 0.68597(7) 0.0349 Uani
H29 H 0.355186 0.779984 0.697726 0.0420 Uiso
C30 C 0.2158(4) 0.72760(17) 0.66059(6) 0.0302 Uani
C31 C 0.2793(4) 0.60471(17) 0.70791(7) 0.0318 Uani
C32 C 0.2288(4) 0.61283(18) 0.73570(7) 0.0345 Uani
C33 C 0.1733(4) 0.62417(19) 0.76921(7) 0.0358 Uani
C34 C 0.1275(5) 0.5572(2) 0.78886(7) 0.0413 Uani
H34 H 0.134538 0.504576 0.780025 0.0500 Uiso
C35 C 0.0731(5) 0.5690(2) 0.82067(7) 0.0447 Uani
H35 H 0.039828 0.524005 0.833639 0.0540 Uiso
C36 C 0.0652(5) 0.6463(2) 0.83459(7) 0.0413 Uani
C37 C 0.1172(4) 0.7136(2) 0.81591(7) 0.0375 Uani
C38 C 0.1642(4) 0.70063(19) 0.78261(7) 0.0351 Uani
H38 H 0.190159 0.745476 0.769008 0.0420 Uiso
C39 C -0.0050(5) 0.6574(2) 0.86712(8) 0.0493 Uani
H39 H -0.028365 0.612242 0.880731 0.0590 Uiso
C40 C -0.0378(5) 0.7321(2) 0.87837(8) 0.0503 Uani
H40 H -0.095093 0.738409 0.899026 0.0600 Uiso
C41 C 0.0112(5) 0.8020(2) 0.86012(8) 0.0461 Uani
C42 C 0.1102(5) 0.7942(2) 0.83057(7) 0.0395 Uani
C43 C -0.0383(6) 0.8789(3) 0.87159(9) 0.0548 Uani
H43 H -0.097390 0.884420 0.892105 0.0660 Uiso
C44 C -0.0011(6) 0.9449(2) 0.85318(9) 0.0554 Uani
H44 H -0.048777 0.995204 0.859462 0.0660 Uiso
C45 C 0.1060(5) 0.9403(2) 0.82511(8) 0.0487 Uani
C46 C 0.1827(5) 0.8655(2) 0.81603(7) 0.0411 Uani
C47 C 0.1409(6) 1.0101(2) 0.80620(9) 0.0547 Uani
H47 H 0.089686 1.059651 0.812545 0.0650 Uiso
C48 C 0.2454(6) 1.0074(2) 0.77937(9) 0.0550 Uani
H48 H 0.252305 1.052192 0.764951 0.0660 Uiso
C49 C 0.3449(5) 0.9375(2) 0.77276(8) 0.0464 Uani
C50 C 0.3281(5) 0.86908(19) 0.79306(7) 0.0394 Uani
C51 C 0.4693(6) 0.9377(2) 0.74655(8) 0.0527 Uani
H51 H 0.476262 0.983093 0.732427 0.0630 Uiso
C52 C 0.5773(6) 0.8751(2) 0.74132(9) 0.0515 Uani
H52 H 0.650652 0.874338 0.722378 0.0620 Uiso
C53 C 0.5820(5) 0.8101(2) 0.76413(8) 0.0444 Uani
C54 C 0.4668(5) 0.80883(19) 0.79135(7) 0.0376 Uani
C55 C 0.7064(5) 0.7487(2) 0.76040(9) 0.0503 Uani
H55 H 0.778361 0.747543 0.741269 0.0600 Uiso
C56 C 0.7253(5) 0.6909(2) 0.78388(9) 0.0497 Uani
H56 H 0.806165 0.648303 0.780708 0.0600 Uiso
C57 C 0.6237(5) 0.6947(2) 0.81297(9) 0.0440 Uani
H57 H 0.643035 0.657032 0.830175 0.0530 Uiso
C58 C 0.4976(5) 0.75229(19) 0.81651(8) 0.0394 Uani
H58 H 0.429925 0.754168 0.836177 0.0470 Uiso
C59 C 0.4979(4) 0.47330(17) 0.56501(6) 0.0340 Uani
C60 C 0.5222(5) 0.40332(18) 0.56122(7) 0.0430 Uani
C61 C 0.5617(8) 0.3176(2) 0.55662(9) 0.0715 Uani
C62 C 0.7427(12) 0.3123(3) 0.54002(19) 0.1597 Uani
H62A H 0.830910 0.336977 0.554367 0.2390 Uiso
H62B H 0.739700 0.340643 0.518829 0.2390 Uiso
H62C H 0.772853 0.255912 0.536284 0.2390 Uiso
C63 C 0.4193(14) 0.2791(3) 0.53657(12) 0.1380 Uani
H63A H 0.438350 0.221068 0.535756 0.2070 Uiso
H63B H 0.421094 0.300944 0.514108 0.2070 Uiso
H63C H 0.305475 0.290286 0.546766 0.2070 Uiso
C64 C 0.5692(6) 0.2770(2) 0.59046(9) 0.0558 Uani
H64A H 0.456337 0.283426 0.601660 0.0840 Uiso
H64B H 0.661748 0.301784 0.603773 0.0840 Uiso
H64C H 0.594453 0.219812 0.587625 0.0840 Uiso
C65 C 0.4441(4) 0.79499(17) 0.60978(6) 0.0292 Uani
C66 C 0.4661(4) 0.86513(17) 0.61552(6) 0.0331 Uani
C67 C 0.4973(5) 0.95177(18) 0.62070(7) 0.0423 Uani
C68 C 0.3657(8) 0.9996(3) 0.60102(15) 0.0857 Uani
H68A H 0.366254 0.981226 0.578039 0.1280 Uiso
H68B H 0.396763 1.056562 0.601820 0.1280 Uiso
H68C H 0.248620 0.991992 0.610434 0.1280 Uiso
C69 C 0.6838(6) 0.9718(2) 0.60839(10) 0.0590 Uani
H69A H 0.769900 0.942183 0.621556 0.0890 Uiso
H69B H 0.704946 1.029513 0.610694 0.0890 Uiso
H69C H 0.694956 0.956490 0.585134 0.0890 Uiso
C70 C 0.4884(6) 0.9706(2) 0.65755(9) 0.0560 Uani
H70A H 0.369032 0.961308 0.665575 0.0840 Uiso
H70B H 0.520346 1.026842 0.661194 0.0840 Uiso
H70C H 0.570019 0.935842 0.669517 0.0840 Uiso
C71 C 0.5646(5) 0.66552(18) 0.46200(7) 0.0361 Uani
C72 C 0.5838(5) 0.66210(19) 0.43316(7) 0.0406 Uani
H72 H 0.599222 0.659337 0.409912 0.0490 Uiso
loop_
_atom_site_aniso_label
_atom_site_aniso_U_11
_atom_site_aniso_U_22
_atom_site_aniso_U_33
_atom_site_aniso_U_23
_atom_site_aniso_U_13
_atom_site_aniso_U_12
O1 0.0379(13) 0.0378(11) 0.0355(11) -0.0013(9) -0.0005(9) -0.0103(9)
O2 0.0309(13) 0.0548(13) 0.0348(10) -0.0092(9) -0.0086(9) 0.0059(10)
C1 0.0294(16) 0.0319(13) 0.0213(11) -0.0026(10) 0.0001(10) 0.0030(11)
C2 0.0261(16) 0.0314(14) 0.0214(12) -0.0005(10) -0.0012(10) 0.0007(11)
C3 0.0376(18) 0.0325(14) 0.0252(12) -0.0002(11) -0.0022(12) 0.0036(12)
C4 0.0366(19) 0.0373(15) 0.0248(12) 0.0034(11) -0.0023(12) 0.0026(12)
C5 0.0312(18) 0.0383(15) 0.0235(12) -0.0024(11) -0.0015(11) 0.0003(12)
C6 0.0254(16) 0.0354(14) 0.0209(12) -0.0034(10) -0.0024(10) 0.0015(11)
C7 0.0211(16) 0.0331(14) 0.0211(11) -0.0026(10) -0.0023(10) 0.0027(10)
C8 0.0228(16) 0.0319(13) 0.0241(12) -0.0035(10) -0.0020(10) 0.0019(11)
C9 0.0222(15) 0.0336(14) 0.0236(12) 0.0005(10) -0.0010(10) 0.0006(10)
C10 0.0373(18) 0.0321(14) 0.0280(13) -0.0022(11) 0.0002(12) -0.0022(12)
C11 0.045(2) 0.0353(15) 0.0261(13) 0.0025(11) 0.0012(12) -0.0067(13)
C12 0.0359(18) 0.0371(15) 0.0232(12) 0.0000(11) 0.0016(11) -0.0024(12)
C13 0.0305(18) 0.0398(15) 0.0216(12) -0.0008(10) 0.0006(11) -0.0023(12)
C14 0.0246(16) 0.0331(14) 0.0224(12) -0.0016(10) -0.0008(10) -0.0009(11)
C15 0.048(2) 0.0355(15) 0.0197(12) -0.0006(11) -0.0025(12) -0.0015(13)
C16 0.064(2) 0.0415(17) 0.0235(13) -0.0004(12) 0.0046(14) 0.0025(16)
C17 0.096(3) 0.0427(19) 0.0263(14) -0.0054(13) 0.0094(17) -0.0011(19)
C18 0.109(4) 0.0422(19) 0.0296(16) -0.0100(14) 0.0005(19) -0.015(2)
C19 0.077(3) 0.0449(18) 0.0319(16) -0.0013(14) -0.0069(16) -0.0210(18)
C20 0.052(2) 0.0373(15) 0.0226(12) -0.0006(11) -0.0047(13) -0.0059(14)
C21 0.048(2) 0.0479(18) 0.0404(16) 0.0062(14) -0.0030(15) -0.0171(16)
C22 0.038(2) 0.0534(19) 0.0351(15) 0.0050(14) -0.0006(14) -0.0076(15)
C23 0.0321(19) 0.0555(19) 0.0307(14) 0.0026(13) -0.0066(13) -0.0054(14)
C24 0.0248(19) 0.060(2) 0.0383(16) 0.0018(15) -0.0058(13) -0.0005(14)
C25 0.0334(19) 0.0411(16) 0.0266(13) 0.0003(11) 0.0040(12) 0.0049(13)
C26 0.0299(19) 0.0505(18) 0.0349(15) 0.0003(13) 0.0034(13) 0.0051(14)
C27 0.044(2) 0.0468(18) 0.0399(16) 0.0014(14) 0.0098(15) 0.0124(15)
C28 0.053(2) 0.0411(17) 0.0310(15) -0.0045(13) 0.0085(14) 0.0085(15)
C29 0.0395(19) 0.0395(16) 0.0257(13) -0.0020(12) 0.0023(12) 0.0023(13)
C30 0.0332(18) 0.0352(14) 0.0222(12) -0.0004(11) 0.0037(11) 0.0031(12)
C31 0.0342(18) 0.0369(15) 0.0243(13) 0.0018(11) -0.0019(12) -0.0003(12)
C32 0.0383(19) 0.0392(16) 0.0261(14) 0.0000(11) -0.0009(12) 0.0010(13)
C33 0.0378(19) 0.0450(17) 0.0246(13) 0.0010(12) 0.0013(12) 0.0025(13)
C34 0.050(2) 0.0430(17) 0.0309(15) 0.0035(13) 0.0049(14) 0.0049(15)
C35 0.055(2) 0.0497(19) 0.0295(15) 0.0085(13) 0.0046(14) 0.0047(16)
C36 0.043(2) 0.0542(19) 0.0267(14) -0.0008(13) -0.0005(13) 0.0015(15)
C37 0.0357(19) 0.0501(18) 0.0267(14) -0.0038(13) 0.0001(12) 0.0024(14)
C38 0.0359(19) 0.0443(17) 0.0251(13) -0.0008(12) -0.0004(12) -0.0002(13)
C39 0.055(2) 0.063(2) 0.0300(15) 0.0023(15) 0.0076(15) -0.0008(17)
C40 0.048(2) 0.074(2) 0.0290(15) -0.0094(15) 0.0091(15) 0.0017(19)
C41 0.043(2) 0.063(2) 0.0324(15) -0.0093(14) 0.0004(14) 0.0026(16)
C42 0.036(2) 0.0539(19) 0.0285(14) -0.0076(13) -0.0026(13) 0.0042(14)
C43 0.049(2) 0.073(3) 0.0424(18) -0.0212(17) 0.0033(16) 0.0125(19)
C44 0.060(3) 0.059(2) 0.0473(19) -0.0146(17) -0.0076(17) 0.0146(19)
C45 0.049(2) 0.053(2) 0.0440(18) -0.0125(16) -0.0117(15) 0.0073(16)
C46 0.047(2) 0.0451(17) 0.0311(15) -0.0069(13) -0.0074(13) 0.0037(15)
C47 0.061(3) 0.052(2) 0.051(2) -0.0065(17) -0.0158(18) 0.0111(18)
C48 0.066(3) 0.048(2) 0.051(2) 0.0023(16) -0.0178(19) -0.0011(18)
C49 0.055(2) 0.0453(18) 0.0388(16) -0.0012(14) -0.0116(15) -0.0036(16)
C50 0.046(2) 0.0411(16) 0.0311(14) -0.0056(13) -0.0062(13) -0.0034(14)
C51 0.067(3) 0.053(2) 0.0380(16) 0.0037(15) -0.0045(17) -0.0162(19)
C52 0.055(3) 0.058(2) 0.0415(18) 0.0016(15) 0.0056(16) -0.0133(18)
C53 0.045(2) 0.0500(19) 0.0383(16) -0.0063(14) 0.0002(14) -0.0084(15)
C54 0.0388(19) 0.0425(16) 0.0316(14) -0.0043(12) -0.0022(13) -0.0055(14)
C55 0.045(2) 0.061(2) 0.0448(19) -0.0080(16) 0.0073(16) -0.0071(17)
C56 0.040(2) 0.057(2) 0.052(2) -0.0099(17) 0.0016(16) 0.0018(16)
C57 0.042(2) 0.0447(18) 0.0453(18) -0.0017(15) -0.0017(15) 0.0003(14)
C58 0.035(2) 0.0476(17) 0.0356(15) -0.0068(13) -0.0031(13) -0.0005(13)
C59 0.044(2) 0.0381(16) 0.0198(12) -0.0007(11) 0.0019(12) 0.0004(13)
C60 0.070(2) 0.0334(14) 0.0257(14) -0.0019(11) 0.0083(14) 0.0066(14)
C61 0.146(4) 0.0324(16) 0.0362(16) 0.0000(13) 0.0283(19) 0.017(2)
C62 0.254(6) 0.053(3) 0.172(6) 0.035(3) 0.167(6) 0.059(4)
C63 0.324(8) 0.035(2) 0.055(3) 0.0009(19) -0.066(4) -0.028(4)
C64 0.074(3) 0.0456(19) 0.0477(18) 0.0120(15) 0.0137(17) 0.0108(18)
C65 0.0284(17) 0.0380(15) 0.0212(11) -0.0022(11) -0.0019(11) 0.0038(12)
C66 0.0393(19) 0.0346(15) 0.0254(13) -0.0032(11) -0.0022(12) 0.0018(13)
C67 0.058(2) 0.0329(15) 0.0360(15) -0.0019(12) -0.0076(14) 0.0004(14)
C68 0.098(4) 0.040(2) 0.119(4) -0.002(2) -0.054(3) 0.009(2)
C69 0.075(3) 0.048(2) 0.054(2) -0.0023(17) 0.006(2) -0.0168(19)
C70 0.073(3) 0.0446(19) 0.0504(19) -0.0160(15) 0.0054(19) -0.0062(18)
C71 0.045(2) 0.0348(15) 0.0284(14) 0.0004(11) 0.0039(13) -0.0019(13)
C72 0.052(2) 0.0418(17) 0.0281(14) -0.0002(12) 0.0070(14) 0.0014(14)

#END
